# Supplementary material for: MiR-1 mediates autophagy via ATG14 in sheep Leydig cells infected with Brucella melitensis strain BA0711
Source: Front Vet Sci. 2026 Jun 16;13:1809720. doi: 10.3389/fvets.2026.1809720 (PMC13314496; doi:10.3389/fvets.2026.1809720)
Supplement: SUPPLEMENTARY TABLE S1 — Differentially expressed genes (DEGs) in the autophagy pathway. [file Table_1.XLSX]

## Sheet: genes.expression (1)
id	CK-1_tpm	CK-2_tpm	CK-3_tpm	EBA12-1_tpm	EBA12-2_tpm	EBA12-3_tpm	CK-1_count	CK-2_count	CK-3_count	EBA12-1_count	EBA12-2_count	EBA12-3_count	Symbol	Description	KEGG_A_class	KEGG_B_class	Pathway	K_ID	GO Component	GO Function	GO Process	TF_family
ncbi_100127210	0.007	0	0.009	0.075	0.693	0.869	1.01	0	1	2	9	13	PRKAA2	protein kinase AMP-activated catalytic subunit alpha 2	Environmental Information Processing;Organismal Systems;Cellular Processes;Human Diseases;Environmental Information Processing;Organismal Systems;Human Diseases;Human Diseases;Cellular Processes;Organismal Systems;Environmental Information Processing;Environmental Information Processing;Environmental Information Processing;Human Diseases;Organismal Systems;Human Diseases;Organismal Systems;Organi…	Signal transduction;Environmental adaptation;Cellular community - eukaryotes;Endocrine and metabolic disease;Signal transduction;Endocrine system;Endocrine and metabolic disease;Cardiovascular disease;Transport and catabolism;Endocrine system;Signal transduction;Signal transduction;Signal transduction;Endocrine and metabolic disease;Endocrine system;Cardiovascular disease;Aging;Endocrine system;A…	ko04151//PI3K-Akt signaling pathway;ko04714//Thermogenesis;ko04530//Tight junction;ko04932//Non-alcoholic fatty liver disease;ko04150//mTOR signaling pathway;ko04921//Oxytocin signaling pathway;ko04936//Alcoholic liver disease;ko05418//Fluid shear stress and atherosclerosis;ko04140//Autophagy - animal;ko04910//Insulin signaling pathway;ko04371//Apelin signaling pathway;ko04068//FoxO signaling pat…	K07198;K07198;K07198;K07198;K07198;K07198;K07198;K07198;K07198;K07198;K07198;K07198;K07198;K07198;K07198;K07198;K07198;K07198;K07198;K07198	GO:0005575//cellular_component;GO:0005622//intracellular;GO:0005623//cell;GO:0005634//nucleus;GO:0005654//nucleoplasm;GO:0005737//cytoplasm;GO:0005794//Golgi apparatus;GO:0005829//cytosol;GO:0005886//plasma membrane;GO:0010494//cytoplasmic stress granule;GO:0012505//endomembrane system;GO:0016020//membrane;GO:0016324//apical plasma membrane;GO:0016604//nuclear body;GO:0016607//nuclear speck;GO:00…	GO:0000166//nucleotide binding;GO:0003674//molecular_function;GO:0003682//chromatin binding;GO:0003824//catalytic activity;GO:0004672//protein kinase activity;GO:0004674//protein serine/threonine kinase activity;GO:0004679//AMP-activated protein kinase activity;GO:0004712//protein serine/threonine/tyrosine kinase activity;GO:0005488//binding;GO:0005515//protein binding;GO:0005524//ATP binding;GO:…	GO:0001101//response to acid chemical;GO:0001678//cellular glucose homeostasis;GO:0006066//alcohol metabolic process;GO:0006082//organic acid metabolic process;GO:0006109//regulation of carbohydrate metabolic process;GO:0006110//regulation of glycolytic process;GO:0006139//nucleobase-containing compound metabolic process;GO:0006140//regulation of nucleotide metabolic process;GO:0006325//chromatin…	--
ncbi_100135450	194.894	224.749	189.055	776.369	864.417	890.326	2745	2626	2225	11349	11197	10545	SQSTM1	sequestosome 1	Human Diseases;Human Diseases;Cellular Processes;Cellular Processes;Human Diseases;Cellular Processes;Organismal Systems;Cellular Processes	Neurodegenerative disease;Neurodegenerative disease;Cell growth and death;Cell growth and death;Cardiovascular disease;Transport and catabolism;Development and regeneration;Transport and catabolism	ko05022//Pathways of neurodegeneration - multiple diseases;ko05014//Amyotrophic lateral sclerosis;ko04217//Necroptosis;ko04218//Cellular senescence;ko05418//Fluid shear stress and atherosclerosis;ko04140//Autophagy - animal;ko04380//Osteoclast differentiation;ko04137//Mitophagy - animal	K14381;K14381;K14381;K14381;K14381;K14381;K14381;K14381	GO:0000323//lytic vacuole;GO:0000407//phagophore assembly site;GO:0000932//P-body;GO:0005575//cellular_component;GO:0005622//intracellular;GO:0005623//cell;GO:0005634//nucleus;GO:0005654//nucleoplasm;GO:0005737//cytoplasm;GO:0005764//lysosome;GO:0005767//secondary lysosome;GO:0005768//endosome;GO:0005770//late endosome;GO:0005773//vacuole;GO:0005776//autophagosome;GO:0005783//endoplasmic reticulu…	GO:0003674//molecular_function;GO:0003712//transcription coregulator activity;GO:0003824//catalytic activity;GO:0004672//protein kinase activity;GO:0004674//protein serine/threonine kinase activity;GO:0005080//protein kinase C binding;GO:0005102//signaling receptor binding;GO:0005488//binding;GO:0005515//protein binding;GO:0008270//zinc ion binding;GO:0016301//kinase activity;GO:0016740//transfer…	GO:0000122//negative regulation of transcription by RNA polymerase II;GO:0000422//autophagy of mitochondrion;GO:0000423//mitophagy;GO:0001932//regulation of protein phosphorylation;GO:0001934//positive regulation of protein phosphorylation;GO:0002376//immune system process;GO:0002931//response to ischemia;GO:0006355//regulation of transcription, DNA-templated;GO:0006357//regulation of transcripti…	--
ncbi_100302063	94.604	98.768	90.665	146.073	157.347	168.243	625.83	606.89	484.29	1013.9	998.93	1022.01	RAB8A	RAB8A, member RAS oncogene family	Human Diseases;Human Diseases;Cellular Processes;Cellular Processes;Cellular Processes;Environmental Information Processing;Organismal Systems	Neurodegenerative disease;Neurodegenerative disease;Transport and catabolism;Cellular community - eukaryotes;Transport and catabolism;Signal transduction;Digestive system	ko05022//Pathways of neurodegeneration - multiple diseases;ko05014//Amyotrophic lateral sclerosis;ko04144//Endocytosis;ko04530//Tight junction;ko04140//Autophagy - animal;ko04152//AMPK signaling pathway;ko04972//Pancreatic secretion	K07901;K07901;K07901;K07901;K07901;K07901;K07901	GO:0000139//Golgi membrane;GO:0005575//cellular_component;GO:0005622//intracellular;GO:0005623//cell;GO:0005737//cytoplasm;GO:0005768//endosome;GO:0005794//Golgi apparatus;GO:0005798//Golgi-associated vesicle;GO:0005802//trans-Golgi network;GO:0005813//centrosome;GO:0005814//centriole;GO:0005815//microtubule organizing center;GO:0005829//cytosol;GO:0005856//cytoskeleton;GO:0005886//plasma membran…	GO:0000166//nucleotide binding;GO:0001882//nucleoside binding;GO:0001883//purine nucleoside binding;GO:0003674//molecular_function;GO:0003824//catalytic activity;GO:0003924//GTPase activity;GO:0005488//binding;GO:0005515//protein binding;GO:0005525//GTP binding;GO:0008092//cytoskeletal protein binding;GO:0016462//pyrophosphatase activity;GO:0016787//hydrolase activity;GO:0016817//hydrolase activi…	GO:0000902//cell morphogenesis;GO:0000904//cell morphogenesis involved in differentiation;GO:0002790//peptide secretion;GO:0006464//cellular protein modification process;GO:0006807//nitrogen compound metabolic process;GO:0006810//transport;GO:0006886//intracellular protein transport;GO:0006887//exocytosis;GO:0006904//vesicle docking involved in exocytosis;GO:0006906//vesicle fusion;GO:0006914//au…	--
ncbi_100302070	33.846	33.563	35.154	69.587	86.535	76.522	311	264	264	681	749	614	RRAGC	Ras related GTP binding C	Environmental Information Processing;Cellular Processes	Signal transduction;Transport and catabolism	ko04150//mTOR signaling pathway;ko04140//Autophagy - animal	K16186;K16186	GO:0000323//lytic vacuole;GO:0005575//cellular_component;GO:0005622//intracellular;GO:0005623//cell;GO:0005634//nucleus;GO:0005737//cytoplasm;GO:0005764//lysosome;GO:0005768//endosome;GO:0005773//vacuole;GO:0005774//vacuolar membrane;GO:0005829//cytosol;GO:0012505//endomembrane system;GO:0016020//membrane;GO:0031090//organelle membrane;GO:0031410//cytoplasmic vesicle;GO:0031982//vesicle;GO:003299…	GO:0000166//nucleotide binding;GO:0000287//magnesium ion binding;GO:0001882//nucleoside binding;GO:0001883//purine nucleoside binding;GO:0003674//molecular_function;GO:0003824//catalytic activity;GO:0003924//GTPase activity;GO:0005488//binding;GO:0005515//protein binding;GO:0005525//GTP binding;GO:0016462//pyrophosphatase activity;GO:0016787//hydrolase activity;GO:0016817//hydrolase activity, act…	GO:0001101//response to acid chemical;GO:0006139//nucleobase-containing compound metabolic process;GO:0006351//transcription, DNA-templated;GO:0006396//RNA processing;GO:0006725//cellular aromatic compound metabolic process;GO:0006807//nitrogen compound metabolic process;GO:0006915//apoptotic process;GO:0006950//response to stress;GO:0007049//cell cycle;GO:0007050//cell cycle arrest;GO:0007154//c…	--
ncbi_100913169	21.664	22.23	25.331	35.804	40.67	35.518	551	486	528	971	982	792	ATG5	autophagy related 5, transcript variant X1	Organismal Systems;Cellular Processes;Organismal Systems;Organismal Systems;Cellular Processes;Organismal Systems;Cellular Processes;Cellular Processes	Immune system;Transport and catabolism;Immune system;Aging;Transport and catabolism;Aging;Cell growth and death;Transport and catabolism	ko04621//NOD-like receptor signaling pathway;ko04140//Autophagy - animal;ko04622//RIG-I-like receptor signaling pathway;ko04211//Longevity regulating pathway;ko04137//Mitophagy - animal;ko04213//Longevity regulating pathway - multiple species;ko04216//Ferroptosis;ko04136//Autophagy - other	K08339;K08339;K08339;K08339;K08339;K08339;K08339;K08339	GO:0000407//phagophore assembly site;GO:0005575//cellular_component;GO:0005622//intracellular;GO:0005623//cell;GO:0005634//nucleus;GO:0005737//cytoplasm;GO:0005773//vacuole;GO:0005776//autophagosome;GO:0005829//cytosol;GO:0005856//cytoskeleton;GO:0005929//cilium;GO:0005930//axoneme;GO:0012506//vesicle membrane;GO:0016020//membrane;GO:0030139//endocytic vesicle;GO:0030424//axon;GO:0030659//cytopla…	GO:0003674//molecular_function;GO:0003824//catalytic activity;GO:0008047//enzyme activator activity;GO:0016740//transferase activity;GO:0016787//hydrolase activity;GO:0019776//Atg8 ligase activity;GO:0030234//enzyme regulator activity;GO:0098772//molecular function regulator	GO:0000003//reproduction;GO:0000045//autophagosome assembly;GO:0000272//polysaccharide catabolic process;GO:0000422//autophagy of mitochondrion;GO:0000423//mitophagy;GO:0001101//response to acid chemical;GO:0001775//cell activation;GO:0001817//regulation of cytokine production;GO:0001974//blood vessel remodeling;GO:0002165//instar larval or pupal development;GO:0002376//immune system process;GO:0…	--
ncbi_100913171	12.238	14.737	12.176	32.196	39.997	42.481	360	374	295	1016	1118	1097	ATG9A	autophagy related 9A, transcript variant X1	Cellular Processes;Cellular Processes;Cellular Processes	Transport and catabolism;Transport and catabolism;Transport and catabolism	ko04140//Autophagy - animal;ko04137//Mitophagy - animal;ko04136//Autophagy - other	K17907;K17907;K17907	GO:0000139//Golgi membrane;GO:0000322//storage vacuole;GO:0000323//lytic vacuole;GO:0000324//fungal-type vacuole;GO:0000329//fungal-type vacuole membrane;GO:0000407//phagophore assembly site;GO:0000421//autophagosome membrane;GO:0005575//cellular_component;GO:0005622//intracellular;GO:0005623//cell;GO:0005737//cytoplasm;GO:0005739//mitochondrion;GO:0005740//mitochondrial envelope;GO:0005768//endo…	GO:0003674//molecular_function	GO:0000045//autophagosome assembly;GO:0000272//polysaccharide catabolic process;GO:0000422//autophagy of mitochondrion;GO:0001817//regulation of cytokine production;GO:0001818//negative regulation of cytokine production;GO:0001894//tissue homeostasis;GO:0001932//regulation of protein phosphorylation;GO:0001934//positive regulation of protein phosphorylation;GO:0002165//instar larval or pupal deve…	--
ncbi_101103190	65.386	76.418	60.7	94.994	103.123	109.145	1618	1617	1226	2509	2417	2375	RAF1	Raf-1 proto-oncogene, serine/threonine kinase, transcript variant X4	Human Diseases;Human Diseases;Human Diseases;Environmental Information Processing;Human Diseases;Environmental Information Processing;Human Diseases;Human Diseases;Human Diseases;Environmental Information Processing;Human Diseases;Environmental Information Processing;Cellular Processes;Environmental Information Processing;Environmental Information Processing;Human Diseases;Human Diseases;Human Di…	Cancer: overview;Neurodegenerative disease;Neurodegenerative disease;Signal transduction;Infectious disease: viral;Signal transduction;Infectious disease: bacterial;Cancer: overview;Infectious disease: viral;Signal transduction;Infectious disease: viral;Signal transduction;Cell motility;Signal transduction;Signal transduction;Infectious disease: viral;Cancer: overview;Cancer: overview;Cellular co…	ko05200//Pathways in cancer;ko05022//Pathways of neurodegeneration - multiple diseases;ko05010//Alzheimer disease;ko04151//PI3K-Akt signaling pathway;ko05165//Human papillomavirus infection;ko04010//MAPK signaling pathway;ko05132//Salmonella infection;ko05208//Chemical carcinogenesis - reactive oxygen species;ko05163//Human cytomegalovirus infection;ko04014//Ras signaling pathway;ko05170//Human i…	K04366;K04366;K04366;K04366;K04366;K04366;K04366;K04366;K04366;K04366;K04366;K04366;K04366;K04366;K04366;K04366;K04366;K04366;K04366;K04366;K04366;K04366;K04366;K04366;K04366;K04366;K04366;K04366;K04366;K04366;K04366;K04366;K04366;K04366;K04366;K04366;K04366;K04366;K04366;K04366;K04366;K04366;K04366;K04366;K04366;K04366;K04366;K04366;K04366;K04366;K04366;K04366;K04366;K04366;K04366;K04366;K04366;…	GO:0005575//cellular_component;GO:0005622//intracellular;GO:0005623//cell;GO:0005634//nucleus;GO:0005654//nucleoplasm;GO:0005737//cytoplasm;GO:0005739//mitochondrion;GO:0005740//mitochondrial envelope;GO:0005741//mitochondrial outer membrane;GO:0005794//Golgi apparatus;GO:0005829//cytosol;GO:0005886//plasma membrane;GO:0012505//endomembrane system;GO:0016020//membrane;GO:0016604//nuclear body;GO:…	GO:0000166//nucleotide binding;GO:0003674//molecular_function;GO:0003824//catalytic activity;GO:0004672//protein kinase activity;GO:0004674//protein serine/threonine kinase activity;GO:0004709//MAP kinase kinase kinase activity;GO:0005488//binding;GO:0005515//protein binding;GO:0005524//ATP binding;GO:0008047//enzyme activator activity;GO:0008144//drug binding;GO:0008179//adenylate cyclase bindin…	GO:0000165//MAPK cascade;GO:0000186//activation of MAPKK activity;GO:0001666//response to hypoxia;GO:0001678//cellular glucose homeostasis;GO:0001775//cell activation;GO:0001932//regulation of protein phosphorylation;GO:0001934//positive regulation of protein phosphorylation;GO:0002218//activation of innate immune response;GO:0002220//innate immune response activating cell surface receptor signal…	--
ncbi_101103267	16.285	17.984	13.958	21.782	27.148	26.875	633	598	441	903	993	912	CAMKK2	calcium/calmodulin dependent protein kinase kinase 2, transcript variant X1	Human Diseases;Organismal Systems;Human Diseases;Cellular Processes;Environmental Information Processing;Organismal Systems;Organismal Systems	Substance dependence;Endocrine system;Endocrine and metabolic disease;Transport and catabolism;Signal transduction;Aging;Endocrine system	ko05034//Alcoholism;ko04921//Oxytocin signaling pathway;ko04936//Alcoholic liver disease;ko04140//Autophagy - animal;ko04152//AMPK signaling pathway;ko04211//Longevity regulating pathway;ko04920//Adipocytokine signaling pathway	K07359;K07359;K07359;K07359;K07359;K07359;K07359	GO:0005575//cellular_component;GO:0005622//intracellular;GO:0005623//cell;GO:0005634//nucleus;GO:0005737//cytoplasm;GO:0005829//cytosol;GO:0042995//cell projection;GO:0043226//organelle;GO:0043227//membrane-bounded organelle;GO:0043229//intracellular organelle;GO:0043231//intracellular membrane-bounded organelle;GO:0044424//intracellular part;GO:0044444//cytoplasmic part;GO:0044464//cell part	GO:0000166//nucleotide binding;GO:0003674//molecular_function;GO:0003824//catalytic activity;GO:0004672//protein kinase activity;GO:0004674//protein serine/threonine kinase activity;GO:0004683//calmodulin-dependent protein kinase activity;GO:0004713//protein tyrosine kinase activity;GO:0005488//binding;GO:0005509//calcium ion binding;GO:0005515//protein binding;GO:0005516//calmodulin binding;GO:0…	GO:0000165//MAPK cascade;GO:0000302//response to reactive oxygen species;GO:0001932//regulation of protein phosphorylation;GO:0001934//positive regulation of protein phosphorylation;GO:0006355//regulation of transcription, DNA-templated;GO:0006464//cellular protein modification process;GO:0006468//protein phosphorylation;GO:0006793//phosphorus metabolic process;GO:0006796//phosphate-containing co…	--
ncbi_101103839	4.045	4.496	4.244	6.635	7.63	7.137	149	138	133	269	269	243	ATG16L2	autophagy related 16 like 2, transcript variant X8	Cellular Processes	Transport and catabolism	ko04140//Autophagy - animal	K20868	GO:0000421//autophagosome membrane;GO:0005575//cellular_component;GO:0005622//intracellular;GO:0005623//cell;GO:0005634//nucleus;GO:0005654//nucleoplasm;GO:0005737//cytoplasm;GO:0005773//vacuole;GO:0005774//vacuolar membrane;GO:0005776//autophagosome;GO:0016020//membrane;GO:0031090//organelle membrane;GO:0031974//membrane-enclosed lumen;GO:0031981//nuclear lumen;GO:0043226//organelle;GO:0043227//…	GO:0005515//protein binding;GO:0005524//ATP binding;GO:0008565//protein transporter activity	GO:0000045//autophagosome assembly;GO:0006281//DNA repair;GO:0006310//DNA recombination;GO:0006810//transport;GO:0006914//autophagy;GO:0006996//organelle organization;GO:0007033//vacuole organization;GO:0007059//chromosome segregation;GO:0008104//protein localization;GO:0008150//biological_process;GO:0008152//metabolic process;GO:0009056//catabolic process;GO:0009987//cellular process;GO:0015031/…	--
ncbi_101104357	21.808	25.588	20.554	35.963	51.122	42.95	162	163	123	286	356	275	HRAS	HRas proto-oncogene, GTPase, transcript variant X1	Human Diseases;Human Diseases;Human Diseases;Environmental Information Processing;Human Diseases;Environmental Information Processing;Human Diseases;Organismal Systems;Cellular Processes;Human Diseases;Human Diseases;Human Diseases;Environmental Information Processing;Human Diseases;Human Diseases;Human Diseases;Cellular Processes;Environmental Information Processing;Environmental Information Pro…	Cancer: overview;Neurodegenerative disease;Neurodegenerative disease;Signal transduction;Infectious disease: viral;Signal transduction;Infectious disease: bacterial;Environmental adaptation;Transport and catabolism;Cancer: overview;Infectious disease: viral;Infectious disease: viral;Signal transduction;Cardiovascular disease;Infectious disease: viral;Cancer: overview;Cell motility;Signal transduc…	ko05200//Pathways in cancer;ko05022//Pathways of neurodegeneration - multiple diseases;ko05010//Alzheimer disease;ko04151//PI3K-Akt signaling pathway;ko05165//Human papillomavirus infection;ko04010//MAPK signaling pathway;ko05132//Salmonella infection;ko04714//Thermogenesis;ko04144//Endocytosis;ko05208//Chemical carcinogenesis - reactive oxygen species;ko05163//Human cytomegalovirus infection;ko0…	K02833;K02833;K02833;K02833;K02833;K02833;K02833;K02833;K02833;K02833;K02833;K02833;K02833;K02833;K02833;K02833;K02833;K02833;K02833;K02833;K02833;K02833;K02833;K02833;K02833;K02833;K02833;K02833;K02833;K02833;K02833;K02833;K02833;K02833;K02833;K02833;K02833;K02833;K02833;K02833;K02833;K02833;K02833;K02833;K02833;K02833;K02833;K02833;K02833;K02833;K02833;K02833;K02833;K02833;K02833;K02833;K02833;…	GO:0000139//Golgi membrane;GO:0005575//cellular_component;GO:0005622//intracellular;GO:0005623//cell;GO:0005634//nucleus;GO:0005737//cytoplasm;GO:0005794//Golgi apparatus;GO:0005829//cytosol;GO:0005886//plasma membrane;GO:0009898//cytoplasmic side of plasma membrane;GO:0012505//endomembrane system;GO:0016020//membrane;GO:0019897//extrinsic component of plasma membrane;GO:0019898//extrinsic compon…	GO:0000166//nucleotide binding;GO:0001882//nucleoside binding;GO:0001883//purine nucleoside binding;GO:0003674//molecular_function;GO:0003747//translation release factor activity;GO:0003824//catalytic activity;GO:0003924//GTPase activity;GO:0005488//binding;GO:0005515//protein binding;GO:0005525//GTP binding;GO:0008022//protein C-terminus binding;GO:0016462//pyrophosphatase activity;GO:0016491//o…	GO:0000075//cell cycle checkpoint;GO:0000165//MAPK cascade;GO:0000278//mitotic cell cycle;GO:0001562//response to protozoan;GO:0001817//regulation of cytokine production;GO:0001819//positive regulation of cytokine production;GO:0001932//regulation of protein phosphorylation;GO:0001934//positive regulation of protein phosphorylation;GO:0002218//activation of innate immune response;GO:0002220//inna…	--
ncbi_101105306	0.118	0.046	0.048	0.296	1.297	0.271	3	1	1	8	31	6	RAB39B	RAB39B, member RAS oncogene family	Human Diseases;Human Diseases;Cellular Processes	Neurodegenerative disease;Neurodegenerative disease;Transport and catabolism	ko05022//Pathways of neurodegeneration - multiple diseases;ko05014//Amyotrophic lateral sclerosis;ko04140//Autophagy - animal	K07925;K07925;K07925	GO:0005575//cellular_component;GO:0005622//intracellular;GO:0005623//cell;GO:0005737//cytoplasm;GO:0005794//Golgi apparatus;GO:0005886//plasma membrane;GO:0012505//endomembrane system;GO:0012506//vesicle membrane;GO:0016020//membrane;GO:0030659//cytoplasmic vesicle membrane;GO:0031090//organelle membrane;GO:0031410//cytoplasmic vesicle;GO:0031982//vesicle;GO:0042995//cell projection;GO:0043005//n…	GO:0000166//nucleotide binding;GO:0001882//nucleoside binding;GO:0001883//purine nucleoside binding;GO:0003674//molecular_function;GO:0003824//catalytic activity;GO:0003924//GTPase activity;GO:0005488//binding;GO:0005515//protein binding;GO:0005525//GTP binding;GO:0008092//cytoskeletal protein binding;GO:0016462//pyrophosphatase activity;GO:0016787//hydrolase activity;GO:0016817//hydrolase activi…	GO:0006412//translation;GO:0006810//transport;GO:0006914//autophagy;GO:0008104//protein localization;GO:0008150//biological_process;GO:0008152//metabolic process;GO:0009056//catabolic process;GO:0009894//regulation of catabolic process;GO:0009987//cellular process;GO:0010506//regulation of autophagy;GO:0015031//protein transport;GO:0015833//peptide transport;GO:0016043//cellular component organiz…	--
ncbi_101105709	17.389	19.882	19.457	27.251	31.8	29.511	511	491	455	839	880	731	PIK3C3	phosphatidylinositol 3-kinase catalytic subunit type 3, transcript variant X2	Metabolism;Human Diseases;Human Diseases;Human Diseases;Human Diseases;Human Diseases;Human Diseases;Human Diseases;Cellular Processes;Cellular Processes;Human Diseases;Environmental Information Processing;Environmental Information Processing;Metabolism;Cellular Processes	Global and overview maps;Neurodegenerative disease;Neurodegenerative disease;Neurodegenerative disease;Neurodegenerative disease;Infectious disease: bacterial;Infectious disease: viral;Infectious disease: bacterial;Transport and catabolism;Transport and catabolism;Neurodegenerative disease;Signal transduction;Signal transduction;Carbohydrate metabolism;Transport and catabolism	ko01100//Metabolic pathways;ko05022//Pathways of neurodegeneration - multiple diseases;ko05010//Alzheimer disease;ko05014//Amyotrophic lateral sclerosis;ko05016//Huntington disease;ko05132//Salmonella infection;ko05167//Kaposi sarcoma-associated herpesvirus infection;ko05152//Tuberculosis;ko04145//Phagosome;ko04140//Autophagy - animal;ko05017//Spinocerebellar ataxia;ko04371//Apelin signaling path…	K00914;K00914;K00914;K00914;K00914;K00914;K00914;K00914;K00914;K00914;K00914;K00914;K00914;K00914;K00914	GO:0000322//storage vacuole;GO:0000323//lytic vacuole;GO:0000324//fungal-type vacuole;GO:0000329//fungal-type vacuole membrane;GO:0000407//phagophore assembly site;GO:0000421//autophagosome membrane;GO:0001891//phagocytic cup;GO:0005575//cellular_component;GO:0005622//intracellular;GO:0005623//cell;GO:0005628//prospore membrane;GO:0005634//nucleus;GO:0005635//nuclear envelope;GO:0005640//nuclear …	GO:0000166//nucleotide binding;GO:0003674//molecular_function;GO:0003824//catalytic activity;GO:0004672//protein kinase activity;GO:0005488//binding;GO:0005524//ATP binding;GO:0008144//drug binding;GO:0016301//kinase activity;GO:0016303//1-phosphatidylinositol-3-kinase activity;GO:0016740//transferase activity;GO:0016772//transferase activity, transferring phosphorus-containing groups;GO:0016773/…	GO:0000003//reproduction;GO:0000045//autophagosome assembly;GO:0001101//response to acid chemical;GO:0001894//tissue homeostasis;GO:0002119//nematode larval development;GO:0002164//larval development;GO:0002165//instar larval or pupal development;GO:0002218//activation of innate immune response;GO:0002221//pattern recognition receptor signaling pathway;GO:0002224//toll-like receptor signaling pat…	--
ncbi_101106914	10.122	10.109	11.176	14.291	19.279	16.503	565.74	494.22	540.38	806.89	952.73	800.93	CFLAR	CASP8 and FADD like apoptosis regulator, transcript variant X3	Cellular Processes;Human Diseases;Cellular Processes;Cellular Processes;Environmental Information Processing;Human Diseases;Environmental Information Processing	Cell growth and death;Infectious disease: viral;Cell growth and death;Transport and catabolism;Signal transduction;Infectious disease: parasitic;Signal transduction	ko04217//Necroptosis;ko05160//Hepatitis C;ko04210//Apoptosis;ko04140//Autophagy - animal;ko04668//TNF signaling pathway;ko05142//Chagas disease;ko04064//NF-kappa B signaling pathway	K04724;K04724;K04724;K04724;K04724;K04724;K04724	GO:0005575//cellular_component;GO:0005622//intracellular;GO:0005623//cell;GO:0005737//cytoplasm;GO:0005829//cytosol;GO:0005886//plasma membrane;GO:0016020//membrane;GO:0031264//death-inducing signaling complex;GO:0031265//CD95 death-inducing signaling complex;GO:0032991//protein-containing complex;GO:0044424//intracellular part;GO:0044425//membrane part;GO:0044444//cytoplasmic part;GO:0044445//cy…	GO:0002020//protease binding;GO:0003674//molecular_function;GO:0003824//catalytic activity;GO:0004175//endopeptidase activity;GO:0004197//cysteine-type endopeptidase activity;GO:0005102//signaling receptor binding;GO:0005123//death receptor binding;GO:0005126//cytokine receptor binding;GO:0005488//binding;GO:0005515//protein binding;GO:0008047//enzyme activator activity;GO:0008233//peptidase acti…	GO:0000302//response to reactive oxygen species;GO:0001666//response to hypoxia;GO:0001932//regulation of protein phosphorylation;GO:0001934//positive regulation of protein phosphorylation;GO:0003008//system process;GO:0003012//muscle system process;GO:0006355//regulation of transcription, DNA-templated;GO:0006508//proteolysis;GO:0006807//nitrogen compound metabolic process;GO:0006915//apoptotic …	--
ncbi_101107132	13.261	12.057	13.287	18.118	20.925	19.824	316	246	259	460	471	413	TRAF6	TNF receptor associated factor 6, transcript variant X2	Human Diseases;Human Diseases;Human Diseases;Environmental Information Processing;Human Diseases;Cellular Processes;Human Diseases;Human Diseases;Human Diseases;Human Diseases;Organismal Systems;Human Diseases;Human Diseases;Human Diseases;Genetic Information Processing;Human Diseases;Human Diseases;Cellular Processes;Organismal Systems;Organismal Systems;Human Diseases;Human Diseases;Organismal …	Cancer: overview;Infectious disease: viral;Infectious disease: viral;Signal transduction;Infectious disease: bacterial;Transport and catabolism;Cardiovascular disease;Infectious disease: viral;Infectious disease: viral;Infectious disease: bacterial;Immune system;Infectious disease: viral;Infectious disease: viral;Infectious disease: viral;Folding, sorting and degradation;Infectious disease: bacte…	ko05200//Pathways in cancer;ko05168//Herpes simplex virus 1 infection;ko05171//Coronavirus disease - COVID-19;ko04010//MAPK signaling pathway;ko05132//Salmonella infection;ko04144//Endocytosis;ko05417//Lipid and atherosclerosis;ko05170//Human immunodeficiency virus 1 infection;ko05169//Epstein-Barr virus infection;ko05152//Tuberculosis;ko04621//NOD-like receptor signaling pathway;ko05161//Hepatit…	K03175;K03175;K03175;K03175;K03175;K03175;K03175;K03175;K03175;K03175;K03175;K03175;K03175;K03175;K03175;K03175;K03175;K03175;K03175;K03175;K03175;K03175;K03175;K03175;K03175;K03175;K03175;K03175;K03175;K03175	GO:0000109//nucleotide-excision repair complex;GO:0005575//cellular_component;GO:0005622//intracellular;GO:0005623//cell;GO:0005634//nucleus;GO:0005737//cytoplasm;GO:0005768//endosome;GO:0005811//lipid droplet;GO:0005823//central plaque of spindle pole body;GO:0005829//cytosol;GO:0005886//plasma membrane;GO:0005887//integral component of plasma membrane;GO:0005938//cell cortex;GO:0005940//septin …	GO:0003674//molecular_function;GO:0003677//DNA binding;GO:0003824//catalytic activity;GO:0004842//ubiquitin-protein transferase activity;GO:0005102//signaling receptor binding;GO:0005126//cytokine receptor binding;GO:0005164//tumor necrosis factor receptor binding;GO:0005200//structural constituent of cytoskeleton;GO:0005488//binding;GO:0005515//protein binding;GO:0005524//ATP binding;GO:0008270/…	GO:0000122//negative regulation of transcription by RNA polymerase II;GO:0000165//MAPK cascade;GO:0000187//activation of MAPK activity;GO:0000209//protein polyubiquitination;GO:0000921//septin ring assembly;GO:0001503//ossification;GO:0001700//embryonic development via the syncytial blastoderm;GO:0001773//myeloid dendritic cell activation;GO:0001775//cell activation;GO:0001817//regulation of cyto…	--
ncbi_101107358	15.861	16.239	16.403	24.363	31.068	31.142	649	565	546	1053	1178	1096	EIF2AK4	eukaryotic translation initiation factor 2 alpha kinase 4, transcript variant X1	Human Diseases;Genetic Information Processing;Human Diseases;Human Diseases;Cellular Processes	Infectious disease: viral;Folding, sorting and degradation;Infectious disease: viral;Infectious disease: viral;Transport and catabolism	ko05168//Herpes simplex virus 1 infection;ko04141//Protein processing in endoplasmic reticulum;ko05160//Hepatitis C;ko05162//Measles;ko04140//Autophagy - animal	K16196;K16196;K16196;K16196;K16196	GO:0005575//cellular_component;GO:0005622//intracellular;GO:0005623//cell;GO:0005737//cytoplasm;GO:0005829//cytosol;GO:0005840//ribosome;GO:0005844//polysome;GO:0022626//cytosolic ribosome;GO:0032991//protein-containing complex;GO:0043226//organelle;GO:0043228//non-membrane-bounded organelle;GO:0043229//intracellular organelle;GO:0043232//intracellular non-membrane-bounded organelle;GO:0044424//i…	GO:0000049//tRNA binding;GO:0000166//nucleotide binding;GO:0003674//molecular_function;GO:0003676//nucleic acid binding;GO:0003723//RNA binding;GO:0003824//catalytic activity;GO:0003879//ATP phosphoribosyltransferase activity;GO:0004672//protein kinase activity;GO:0004674//protein serine/threonine kinase activity;GO:0004694//eukaryotic translation initiation factor 2alpha kinase activity;GO:00048…	GO:0000003//reproduction;GO:0000075//cell cycle checkpoint;GO:0000077//DNA damage checkpoint;GO:0000105//histidine biosynthetic process;GO:0000278//mitotic cell cycle;GO:0000302//response to reactive oxygen species;GO:0000902//cell morphogenesis;GO:0001300//chronological cell aging;GO:0001666//response to hypoxia;GO:0001775//cell activation;GO:0001932//regulation of protein phosphorylation;GO:000…	--
ncbi_101107639	3.8	5.024	4.162	8.362	9.365	10.043	687.12	759.05	620.08	1534.04	1521.16	1504.09	PRKCD	protein kinase C delta, transcript variant X1	Human Diseases;Human Diseases;Human Diseases;Organismal Systems;Organismal Systems;Cellular Processes;Organismal Systems;Organismal Systems;Organismal Systems;Human Diseases;Organismal Systems;Organismal Systems;Human Diseases;Organismal Systems;Organismal Systems;Human Diseases	Neurodegenerative disease;Cancer: overview;Cardiovascular disease;Immune system;Immune system;Transport and catabolism;Circulatory system;Endocrine system;Nervous system;Endocrine and metabolic disease;Sensory system;Immune system;Endocrine and metabolic disease;Immune system;Endocrine system;Endocrine and metabolic disease	ko05020//Prion disease;ko05208//Chemical carcinogenesis - reactive oxygen species;ko05415//Diabetic cardiomyopathy;ko04062//Chemokine signaling pathway;ko04621//NOD-like receptor signaling pathway;ko04140//Autophagy - animal;ko04270//Vascular smooth muscle contraction;ko04915//Estrogen signaling pathway;ko04722//Neurotrophin signaling pathway;ko04931//Insulin resistance;ko04750//Inflammatory medi…	K06068;K06068;K06068;K06068;K06068;K06068;K06068;K06068;K06068;K06068;K06068;K06068;K06068;K06068;K06068;K06068	GO:0000323//lytic vacuole;GO:0005575//cellular_component;GO:0005576//extracellular region;GO:0005622//intracellular;GO:0005623//cell;GO:0005634//nucleus;GO:0005654//nucleoplasm;GO:0005737//cytoplasm;GO:0005739//mitochondrion;GO:0005764//lysosome;GO:0005766//primary lysosome;GO:0005773//vacuole;GO:0005775//vacuolar lumen;GO:0005783//endoplasmic reticulum;GO:0005829//cytosol;GO:0005886//plasma memb…	GO:0000166//nucleotide binding;GO:0003674//molecular_function;GO:0003824//catalytic activity;GO:0004672//protein kinase activity;GO:0004674//protein serine/threonine kinase activity;GO:0004697//protein kinase C activity;GO:0004699//calcium-independent protein kinase C activity;GO:0004713//protein tyrosine kinase activity;GO:0004715//non-membrane spanning protein tyrosine kinase activity;GO:000548…	GO:0000302//response to reactive oxygen species;GO:0001101//response to acid chemical;GO:0001666//response to hypoxia;GO:0001775//cell activation;GO:0001816//cytokine production;GO:0001932//regulation of protein phosphorylation;GO:0001933//negative regulation of protein phosphorylation;GO:0001934//positive regulation of protein phosphorylation;GO:0002218//activation of innate immune response;GO:0…	--
ncbi_101107847	8.999	9.878	9.497	13.024	23.735	17.176	141	133	121	218	354	236	RRAGB	Ras related GTP binding B, transcript variant X2	Environmental Information Processing;Cellular Processes	Signal transduction;Transport and catabolism	ko04150//mTOR signaling pathway;ko04140//Autophagy - animal	K16185;K16185	GO:0000323//lytic vacuole;GO:0005575//cellular_component;GO:0005622//intracellular;GO:0005623//cell;GO:0005634//nucleus;GO:0005737//cytoplasm;GO:0005764//lysosome;GO:0005768//endosome;GO:0005773//vacuole;GO:0005774//vacuolar membrane;GO:0005829//cytosol;GO:0012505//endomembrane system;GO:0016020//membrane;GO:0031090//organelle membrane;GO:0031410//cytoplasmic vesicle;GO:0031982//vesicle;GO:003299…	GO:0000166//nucleotide binding;GO:0001882//nucleoside binding;GO:0001883//purine nucleoside binding;GO:0003674//molecular_function;GO:0003824//catalytic activity;GO:0003924//GTPase activity;GO:0005488//binding;GO:0005515//protein binding;GO:0005524//ATP binding;GO:0005525//GTP binding;GO:0016462//pyrophosphatase activity;GO:0016787//hydrolase activity;GO:0016817//hydrolase activity, acting on aci…	GO:0001101//response to acid chemical;GO:0006576//cellular biogenic amine metabolic process;GO:0006950//response to stress;GO:0007049//cell cycle;GO:0007050//cell cycle arrest;GO:0007154//cell communication;GO:0008104//protein localization;GO:0008150//biological_process;GO:0009267//cellular response to starvation;GO:0009306//protein secretion;GO:0009605//response to external stimulus;GO:0009719//…	--
ncbi_101108002	10.968	11.391	14.708	30.466	37.616	25.924	276	240	299	745	856	552	ATG4C	autophagy related 4C cysteine peptidase, transcript variant X7	Cellular Processes;Cellular Processes	Transport and catabolism;Transport and catabolism	ko04140//Autophagy - animal;ko04136//Autophagy - other	K08342;K08342	GO:0005575//cellular_component;GO:0005576//extracellular region;GO:0005622//intracellular;GO:0005623//cell;GO:0005737//cytoplasm;GO:0005829//cytosol;GO:0044424//intracellular part;GO:0044444//cytoplasmic part;GO:0044464//cell part	GO:0003674//molecular_function;GO:0003824//catalytic activity;GO:0004175//endopeptidase activity;GO:0004197//cysteine-type endopeptidase activity;GO:0008233//peptidase activity;GO:0008234//cysteine-type peptidase activity;GO:0016787//hydrolase activity;GO:0070011//peptidase activity, acting on L-amino acid peptides;GO:0140096//catalytic activity, acting on a protein	GO:0000045//autophagosome assembly;GO:0000422//autophagy of mitochondrion;GO:0006464//cellular protein modification process;GO:0006497//protein lipidation;GO:0006501//C-terminal protein lipidation;GO:0006508//proteolysis;GO:0006605//protein targeting;GO:0006612//protein targeting to membrane;GO:0006807//nitrogen compound metabolic process;GO:0006810//transport;GO:0006886//intracellular protein tr…	--
ncbi_101108441	193.59	232.153	189.6	69.795	93.587	87.055	2185	2243	1749	839	995	858	BNIP3	BCL2 interacting protein 3	Cellular Processes;Environmental Information Processing;Cellular Processes;Human Diseases	Transport and catabolism;Signal transduction;Transport and catabolism;Infectious disease: bacterial	ko04140//Autophagy - animal;ko04068//FoxO signaling pathway;ko04137//Mitophagy - animal;ko05134//Legionellosis	K15464;K15464;K15464;K15464	GO:0005575//cellular_component;GO:0005622//intracellular;GO:0005623//cell;GO:0005634//nucleus;GO:0005635//nuclear envelope;GO:0005654//nucleoplasm;GO:0005737//cytoplasm;GO:0005739//mitochondrion;GO:0005740//mitochondrial envelope;GO:0005741//mitochondrial outer membrane;GO:0005783//endoplasmic reticulum;GO:0012505//endomembrane system;GO:0014069//postsynaptic density;GO:0016020//membrane;GO:00160…	GO:0003674//molecular_function;GO:0005488//binding;GO:0005515//protein binding;GO:0019899//enzyme binding;GO:0042802//identical protein binding;GO:0042803//protein homodimerization activity;GO:0046982//protein heterodimerization activity;GO:0046983//protein dimerization activity;GO:0051020//GTPase binding	GO:0000302//response to reactive oxygen species;GO:0000422//autophagy of mitochondrion;GO:0001666//response to hypoxia;GO:0002252//immune effector process;GO:0002376//immune system process;GO:0006807//nitrogen compound metabolic process;GO:0006810//transport;GO:0006839//mitochondrial transport;GO:0006873//cellular ion homeostasis;GO:0006874//cellular calcium ion homeostasis;GO:0006875//cellular m…	--
ncbi_101108687	10.304	9.334	9.737	18.376	23.05	19.407	361	292	280	678	729	588	UVRAG	UV radiation resistance associated, transcript variant X1	Cellular Processes	Transport and catabolism	ko04140//Autophagy - animal	K21249	GO:0000322//storage vacuole;GO:0000323//lytic vacuole;GO:0000324//fungal-type vacuole;GO:0000329//fungal-type vacuole membrane;GO:0000775//chromosome, centromeric region;GO:0005575//cellular_component;GO:0005622//intracellular;GO:0005623//cell;GO:0005634//nucleus;GO:0005694//chromosome;GO:0005737//cytoplasm;GO:0005764//lysosome;GO:0005768//endosome;GO:0005769//early endosome;GO:0005770//late endo…	GO:0000149//SNARE binding;GO:0003674//molecular_function;GO:0003700//DNA-binding transcription factor activity;GO:0005488//binding;GO:0005515//protein binding;GO:0017124//SH3 domain binding;GO:0019904//protein domain specific binding	GO:0000003//reproduction;GO:0000226//microtubule cytoskeleton organization;GO:0000726//non-recombinational repair;GO:0001932//regulation of protein phosphorylation;GO:0002009//morphogenesis of an epithelium;GO:0002165//instar larval or pupal development;GO:0003006//developmental process involved in reproduction;GO:0006139//nucleobase-containing compound metabolic process;GO:0006259//DNA metabolic…	--
ncbi_101108785	17.885	16.661	19.326	28.267	34.829	29.049	598	479	524	998	1084	842	PRKACB	protein kinase cAMP-activated catalytic subunit beta, transcript variant X1	Organismal Systems;Human Diseases;Human Diseases;Environmental Information Processing;Human Diseases;Human Diseases;Organismal Systems;Environmental Information Processing;Human Diseases;Human Diseases;Environmental Information Processing;Environmental Information Processing;Human Diseases;Human Diseases;Human Diseases;Human Diseases;Organismal Systems;Cellular Processes;Environmental Information…	Sensory system;Cancer: overview;Infectious disease: viral;Signal transduction;Neurodegenerative disease;Neurodegenerative disease;Environmental adaptation;Signal transduction;Infectious disease: viral;Infectious disease: viral;Signal transduction;Signal transduction;Cancer: overview;Cancer: overview;Cancer: overview;Substance dependence;Immune system;Cellular community - eukaryotes;Signal transdu…	ko04740//Olfactory transduction;ko05200//Pathways in cancer;ko05165//Human papillomavirus infection;ko04010//MAPK signaling pathway;ko05012//Parkinson disease;ko05020//Prion disease;ko04714//Thermogenesis;ko04020//Calcium signaling pathway;ko05163//Human cytomegalovirus infection;ko05166//Human T-cell leukemia virus 1 infection;ko04014//Ras signaling pathway;ko04024//cAMP signaling pathway;ko0520…	K04345;K04345;K04345;K04345;K04345;K04345;K04345;K04345;K04345;K04345;K04345;K04345;K04345;K04345;K04345;K04345;K04345;K04345;K04345;K04345;K04345;K04345;K04345;K04345;K04345;K04345;K04345;K04345;K04345;K04345;K04345;K04345;K04345;K04345;K04345;K04345;K04345;K04345;K04345;K04345;K04345;K04345;K04345;K04345;K04345;K04345;K04345;K04345;K04345;K04345;K04345;K04345;K04345;K04345;K04345;K04345;K04345;…	GO:0005575//cellular_component;GO:0005576//extracellular region;GO:0005622//intracellular;GO:0005623//cell;GO:0005634//nucleus;GO:0005654//nucleoplasm;GO:0005737//cytoplasm;GO:0005813//centrosome;GO:0005815//microtubule organizing center;GO:0005829//cytosol;GO:0005856//cytoskeleton;GO:0005886//plasma membrane;GO:0005929//cilium;GO:0005952//cAMP-dependent protein kinase complex;GO:0015630//microtu…	GO:0000166//nucleotide binding;GO:0000287//magnesium ion binding;GO:0003674//molecular_function;GO:0003824//catalytic activity;GO:0004672//protein kinase activity;GO:0004674//protein serine/threonine kinase activity;GO:0004690//cyclic nucleotide-dependent protein kinase activity;GO:0004691//cAMP-dependent protein kinase activity;GO:0005488//binding;GO:0005515//protein binding;GO:0005524//ATP bind…	GO:0001838//embryonic epithelial tube formation;GO:0001841//neural tube formation;GO:0001843//neural tube closure;GO:0001932//regulation of protein phosphorylation;GO:0001934//positive regulation of protein phosphorylation;GO:0002009//morphogenesis of an epithelium;GO:0002218//activation of innate immune response;GO:0002220//innate immune response activating cell surface receptor signaling pathwa…	--
ncbi_101109028	7.373	11.016	9.282	10.584	16.333	17.456	104	133	107	159	217	215	WIPI1	WD repeat domain, phosphoinositide interacting 1, transcript variant X3	Human Diseases;Human Diseases;Human Diseases;Human Diseases;Cellular Processes;Human Diseases;Cellular Processes	Neurodegenerative disease;Neurodegenerative disease;Neurodegenerative disease;Neurodegenerative disease;Transport and catabolism;Neurodegenerative disease;Transport and catabolism	ko05022//Pathways of neurodegeneration - multiple diseases;ko05010//Alzheimer disease;ko05014//Amyotrophic lateral sclerosis;ko05016//Huntington disease;ko04140//Autophagy - animal;ko05017//Spinocerebellar ataxia;ko04136//Autophagy - other	K17908;K17908;K17908;K17908;K17908;K17908;K17908	-	GO:0005515//protein binding	GO:0006355//regulation of transcription, DNA-templated	--
ncbi_101109302	14.791	17.613	13.791	21.741	28.545	26.334	648	625	492	1008	1105	967	MTMR3	myotubularin related protein 3, transcript variant X2	Metabolism;Cellular Processes;Environmental Information Processing;Metabolism	Global and overview maps;Transport and catabolism;Signal transduction;Carbohydrate metabolism	ko01100//Metabolic pathways;ko04140//Autophagy - animal;ko04070//Phosphatidylinositol signaling system;ko00562//Inositol phosphate metabolism	K18082;K18082;K18082;K18082	GO:0005575//cellular_component;GO:0005622//intracellular;GO:0005623//cell;GO:0005737//cytoplasm;GO:0005829//cytosol;GO:0016020//membrane;GO:0019898//extrinsic component of membrane;GO:0044424//intracellular part;GO:0044425//membrane part;GO:0044444//cytoplasmic part;GO:0044464//cell part	GO:0003674//molecular_function;GO:0003824//catalytic activity;GO:0004438//phosphatidylinositol-3-phosphatase activity;GO:0004721//phosphoprotein phosphatase activity;GO:0004722//protein serine/threonine phosphatase activity;GO:0004725//protein tyrosine phosphatase activity;GO:0005488//binding;GO:0005515//protein binding;GO:0016787//hydrolase activity;GO:0016788//hydrolase activity, acting on este…	GO:0006464//cellular protein modification process;GO:0006470//protein dephosphorylation;GO:0006629//lipid metabolic process;GO:0006644//phospholipid metabolic process;GO:0006650//glycerophospholipid metabolic process;GO:0006661//phosphatidylinositol biosynthetic process;GO:0006793//phosphorus metabolic process;GO:0006796//phosphate-containing compound metabolic process;GO:0006807//nitrogen compou…	--
ncbi_101109574	23.981	25.152	24.8	39.595	33.261	40.471	323	290	273	568	422	476	RPS6KB2	ribosomal protein S6 kinase B2	Human Diseases;Environmental Information Processing;Human Diseases;Organismal Systems;Human Diseases;Human Diseases;Human Diseases;Human Diseases;Human Diseases;Environmental Information Processing;Human Diseases;Human Diseases;Cellular Processes;Organismal Systems;Environmental Information Processing;Environmental Information Processing;Environmental Information Processing;Human Diseases;Human D…	Cancer: overview;Signal transduction;Infectious disease: viral;Environmental adaptation;Infectious disease: viral;Infectious disease: viral;Cancer: overview;Cancer: overview;Cancer: specific types;Signal transduction;Cancer: specific types;Cancer: specific types;Transport and catabolism;Endocrine system;Signal transduction;Signal transduction;Signal transduction;Endocrine and metabolic disease;Ca…	ko05200//Pathways in cancer;ko04151//PI3K-Akt signaling pathway;ko05165//Human papillomavirus infection;ko04714//Thermogenesis;ko05163//Human cytomegalovirus infection;ko05170//Human immunodeficiency virus 1 infection;ko05205//Proteoglycans in cancer;ko05207//Chemical carcinogenesis - receptor activation;ko05225//Hepatocellular carcinoma;ko04150//mTOR signaling pathway;ko05226//Gastric cancer;ko0…	K04688;K04688;K04688;K04688;K04688;K04688;K04688;K04688;K04688;K04688;K04688;K04688;K04688;K04688;K04688;K04688;K04688;K04688;K04688;K04688;K04688;K04688;K04688;K04688;K04688;K04688;K04688;K04688;K04688;K04688	GO:0005575//cellular_component;GO:0005622//intracellular;GO:0005623//cell;GO:0005634//nucleus;GO:0005654//nucleoplasm;GO:0005737//cytoplasm;GO:0016021//integral component of membrane;GO:0031974//membrane-enclosed lumen;GO:0031981//nuclear lumen;GO:0043226//organelle;GO:0043227//membrane-bounded organelle;GO:0043229//intracellular organelle;GO:0043231//intracellular membrane-bounded organelle;GO:0…	GO:0000166//nucleotide binding;GO:0003674//molecular_function;GO:0003824//catalytic activity;GO:0004672//protein kinase activity;GO:0004674//protein serine/threonine kinase activity;GO:0004711//ribosomal protein S6 kinase activity;GO:0005488//binding;GO:0005524//ATP binding;GO:0008144//drug binding;GO:0015093//ferrous iron transmembrane transporter activity;GO:0016301//kinase activity;GO:0016740/…	GO:0006412//translation;GO:0006417//regulation of translation;GO:0006446//regulation of translational initiation;GO:0006464//cellular protein modification process;GO:0006468//protein phosphorylation;GO:0006518//peptide metabolic process;GO:0006793//phosphorus metabolic process;GO:0006796//phosphate-containing compound metabolic process;GO:0006807//nitrogen compound metabolic process;GO:0006826//i…	--
ncbi_101109759	14.236	12.555	16.576	28.8	41.479	32.327	533	403	508	1148	1462	1057	PIK3CB	phosphatidylinositol-4,5-bisphosphate 3-kinase catalytic subunit beta, transcript variant X1	Metabolism;Human Diseases;Human Diseases;Human Diseases;Environmental Information Processing;Human Diseases;Human Diseases;Human Diseases;Human Diseases;Human Diseases;Human Diseases;Human Diseases;Environmental Information Processing;Human Diseases;Human Diseases;Human Diseases;Environmental Information Processing;Human Diseases;Cellular Processes;Human Diseases;Environmental Information Process…	Global and overview maps;Cancer: overview;Infectious disease: viral;Neurodegenerative disease;Signal transduction;Infectious disease: viral;Infectious disease: viral;Neurodegenerative disease;Infectious disease: bacterial;Cancer: overview;Infectious disease: viral;Infectious disease: viral;Signal transduction;Cardiovascular disease;Infectious disease: viral;Infectious disease: viral;Signal transd…	ko01100//Metabolic pathways;ko05200//Pathways in cancer;ko05168//Herpes simplex virus 1 infection;ko05010//Alzheimer disease;ko04151//PI3K-Akt signaling pathway;ko05171//Coronavirus disease - COVID-19;ko05165//Human papillomavirus infection;ko05020//Prion disease;ko05132//Salmonella infection;ko05208//Chemical carcinogenesis - reactive oxygen species;ko05163//Human cytomegalovirus infection;ko051…	K00922;K00922;K00922;K00922;K00922;K00922;K00922;K00922;K00922;K00922;K00922;K00922;K00922;K00922;K00922;K00922;K00922;K00922;K00922;K00922;K00922;K00922;K00922;K00922;K00922;K00922;K00922;K00922;K00922;K00922;K00922;K00922;K00922;K00922;K00922;K00922;K00922;K00922;K00922;K00922;K00922;K00922;K00922;K00922;K00922;K00922;K00922;K00922;K00922;K00922;K00922;K00922;K00922;K00922;K00922;K00922;K00922;…	GO:0005575//cellular_component;GO:0005622//intracellular;GO:0005623//cell;GO:0005634//nucleus;GO:0005730//nucleolus;GO:0005737//cytoplasm;GO:0005829//cytosol;GO:0005886//plasma membrane;GO:0005903//brush border;GO:0005942//phosphatidylinositol 3-kinase complex;GO:0016020//membrane;GO:0019898//extrinsic component of membrane;GO:0030496//midbody;GO:0031253//cell projection membrane;GO:0031526//brus…	GO:0000166//nucleotide binding;GO:0003674//molecular_function;GO:0003824//catalytic activity;GO:0005488//binding;GO:0005515//protein binding;GO:0005524//ATP binding;GO:0008144//drug binding;GO:0016301//kinase activity;GO:0016303//1-phosphatidylinositol-3-kinase activity;GO:0016307//phosphatidylinositol phosphate kinase activity;GO:0016709//oxidoreductase activity, acting on paired donors, with in…	GO:0000187//activation of MAPK activity;GO:0000902//cell morphogenesis;GO:0000904//cell morphogenesis involved in differentiation;GO:0001525//angiogenesis;GO:0001568//blood vessel development;GO:0001775//cell activation;GO:0001932//regulation of protein phosphorylation;GO:0001934//positive regulation of protein phosphorylation;GO:0001935//endothelial cell proliferation;GO:0001944//vasculature dev…	--
ncbi_101110042	20.723	20.749	21.818	30.513	46.257	38.178	715	613	615	1121	1503	1150	EIF2AK3	eukaryotic translation initiation factor 2 alpha kinase 3, transcript variant X2	Human Diseases;Human Diseases;Human Diseases;Human Diseases;Human Diseases;Human Diseases;Human Diseases;Genetic Information Processing;Human Diseases;Human Diseases;Human Diseases;Cellular Processes;Cellular Processes;Cellular Processes	Neurodegenerative disease;Infectious disease: viral;Neurodegenerative disease;Neurodegenerative disease;Neurodegenerative disease;Neurodegenerative disease;Cardiovascular disease;Folding, sorting and degradation;Infectious disease: viral;Endocrine and metabolic disease;Infectious disease: viral;Cell growth and death;Transport and catabolism;Transport and catabolism	ko05022//Pathways of neurodegeneration - multiple diseases;ko05168//Herpes simplex virus 1 infection;ko05010//Alzheimer disease;ko05014//Amyotrophic lateral sclerosis;ko05012//Parkinson disease;ko05020//Prion disease;ko05417//Lipid and atherosclerosis;ko04141//Protein processing in endoplasmic reticulum;ko05160//Hepatitis C;ko04932//Non-alcoholic fatty liver disease;ko05162//Measles;ko04210//Apop…	K08860;K08860;K08860;K08860;K08860;K08860;K08860;K08860;K08860;K08860;K08860;K08860;K08860;K08860	GO:0005575//cellular_component;GO:0005622//intracellular;GO:0005623//cell;GO:0005737//cytoplasm;GO:0005783//endoplasmic reticulum;GO:0005789//endoplasmic reticulum membrane;GO:0009279//cell outer membrane;GO:0012505//endomembrane system;GO:0016020//membrane;GO:0016021//integral component of membrane;GO:0030176//integral component of endoplasmic reticulum membrane;GO:0031224//intrinsic component o…	GO:0000166//nucleotide binding;GO:0003674//molecular_function;GO:0003824//catalytic activity;GO:0004672//protein kinase activity;GO:0004674//protein serine/threonine kinase activity;GO:0004683//calmodulin-dependent protein kinase activity;GO:0004686//elongation factor-2 kinase activity;GO:0004694//eukaryotic translation initiation factor 2alpha kinase activity;GO:0005488//binding;GO:0005515//prot…	GO:0001501//skeletal system development;GO:0001503//ossification;GO:0001525//angiogenesis;GO:0001558//regulation of cell growth;GO:0001568//blood vessel development;GO:0001817//regulation of cytokine production;GO:0001819//positive regulation of cytokine production;GO:0001932//regulation of protein phosphorylation;GO:0001934//positive regulation of protein phosphorylation;GO:0001944//vasculature …	--
ncbi_101110290	6.42	6.862	6.062	17.008	21.108	18.974	201	184	155	564	619	516	MRAS	muscle RAS oncogene homolog, transcript variant X1	Environmental Information Processing;Environmental Information Processing;Cellular Processes;Environmental Information Processing;Human Diseases;Cellular Processes;Environmental Information Processing;Cellular Processes;Environmental Information Processing;Organismal Systems;Cellular Processes	Signal transduction;Signal transduction;Cell motility;Signal transduction;Cancer: overview;Cell growth and death;Signal transduction;Transport and catabolism;Signal transduction;Immune system;Transport and catabolism	ko04010//MAPK signaling pathway;ko04014//Ras signaling pathway;ko04810//Regulation of actin cytoskeleton;ko04015//Rap1 signaling pathway;ko05205//Proteoglycans in cancer;ko04218//Cellular senescence;ko04072//Phospholipase D signaling pathway;ko04140//Autophagy - animal;ko04371//Apelin signaling pathway;ko04625//C-type lectin receptor signaling pathway;ko04137//Mitophagy - animal	K07831;K07831;K07831;K07831;K07831;K07831;K07831;K07831;K07831;K07831;K07831	GO:0005575//cellular_component;GO:0005622//intracellular;GO:0005623//cell;GO:0005737//cytoplasm;GO:0005886//plasma membrane;GO:0016020//membrane;GO:0044464//cell part;GO:0071944//cell periphery	GO:0000166//nucleotide binding;GO:0001882//nucleoside binding;GO:0001883//purine nucleoside binding;GO:0003674//molecular_function;GO:0003824//catalytic activity;GO:0003924//GTPase activity;GO:0005488//binding;GO:0005515//protein binding;GO:0005525//GTP binding;GO:0016462//pyrophosphatase activity;GO:0016787//hydrolase activity;GO:0016817//hydrolase activity, acting on acid anhydrides;GO:0016818/…	GO:0006400//tRNA modification;GO:0006996//organelle organization;GO:0007010//cytoskeleton organization;GO:0007154//cell communication;GO:0007165//signal transduction;GO:0007264//small GTPase mediated signal transduction;GO:0007265//Ras protein signal transduction;GO:0007275//multicellular organism development;GO:0007517//muscle organ development;GO:0008150//biological_process;GO:0009987//cellular…	--
ncbi_101110830	17.767	16.362	20.893	27.032	34.419	28.812	411	324	395	666	750	582	TBK1	TANK binding kinase 1	Human Diseases;Human Diseases;Human Diseases;Human Diseases;Human Diseases;Human Diseases;Environmental Information Processing;Human Diseases;Human Diseases;Human Diseases;Human Diseases;Human Diseases;Organismal Systems;Human Diseases;Human Diseases;Human Diseases;Human Diseases;Human Diseases;Cellular Processes;Organismal Systems;Organismal Systems;Organismal Systems;Cellular Processes;Organism…	Neurodegenerative disease;Infectious disease: viral;Neurodegenerative disease;Infectious disease: viral;Infectious disease: viral;Infectious disease: viral;Signal transduction;Cardiovascular disease;Infectious disease: viral;Infectious disease: viral;Infectious disease: viral;Infectious disease: viral;Immune system;Infectious disease: viral;Infectious disease: viral;Infectious disease: viral;Infe…	ko05022//Pathways of neurodegeneration - multiple diseases;ko05168//Herpes simplex virus 1 infection;ko05014//Amyotrophic lateral sclerosis;ko05171//Coronavirus disease - COVID-19;ko05165//Human papillomavirus infection;ko05163//Human cytomegalovirus infection;ko04014//Ras signaling pathway;ko05417//Lipid and atherosclerosis;ko05170//Human immunodeficiency virus 1 infection;ko05169//Epstein-Barr …	K05410;K05410;K05410;K05410;K05410;K05410;K05410;K05410;K05410;K05410;K05410;K05410;K05410;K05410;K05410;K05410;K05410;K05410;K05410;K05410;K05410;K05410;K05410;K05410	GO:0005575//cellular_component;GO:0005622//intracellular;GO:0005623//cell;GO:0005634//nucleus;GO:0005654//nucleoplasm;GO:0005737//cytoplasm;GO:0005768//endosome;GO:0005829//cytosol;GO:0010008//endosome membrane;GO:0012505//endomembrane system;GO:0016020//membrane;GO:0016234//inclusion body;GO:0016235//aggresome;GO:0031090//organelle membrane;GO:0031410//cytoplasmic vesicle;GO:0031974//membrane-en…	GO:0000166//nucleotide binding;GO:0003674//molecular_function;GO:0003676//nucleic acid binding;GO:0003824//catalytic activity;GO:0004672//protein kinase activity;GO:0004674//protein serine/threonine kinase activity;GO:0005488//binding;GO:0005515//protein binding;GO:0005524//ATP binding;GO:0008144//drug binding;GO:0016301//kinase activity;GO:0016740//transferase activity;GO:0016772//transferase ac…	GO:0001775//cell activation;GO:0001816//cytokine production;GO:0001817//regulation of cytokine production;GO:0001818//negative regulation of cytokine production;GO:0001819//positive regulation of cytokine production;GO:0001932//regulation of protein phosphorylation;GO:0001934//positive regulation of protein phosphorylation;GO:0002218//activation of innate immune response;GO:0002221//pattern recog…	--
ncbi_101111546	10.915	15.189	10.836	24.025	30.377	32.682	313	376	257	738	826	826	PIK3R2	phosphoinositide-3-kinase regulatory subunit 2, transcript variant X2	Human Diseases;Human Diseases;Human Diseases;Environmental Information Processing;Human Diseases;Human Diseases;Human Diseases;Human Diseases;Human Diseases;Human Diseases;Environmental Information Processing;Human Diseases;Human Diseases;Human Diseases;Environmental Information Processing;Human Diseases;Cellular Processes;Human Diseases;Environmental Information Processing;Environmental Informat…	Cancer: overview;Infectious disease: viral;Neurodegenerative disease;Signal transduction;Infectious disease: viral;Infectious disease: viral;Neurodegenerative disease;Cancer: overview;Infectious disease: viral;Infectious disease: viral;Signal transduction;Cardiovascular disease;Infectious disease: viral;Infectious disease: viral;Signal transduction;Cancer: overview;Cell motility;Cardiovascular di…	ko05200//Pathways in cancer;ko05168//Herpes simplex virus 1 infection;ko05010//Alzheimer disease;ko04151//PI3K-Akt signaling pathway;ko05171//Coronavirus disease - COVID-19;ko05165//Human papillomavirus infection;ko05020//Prion disease;ko05208//Chemical carcinogenesis - reactive oxygen species;ko05163//Human cytomegalovirus infection;ko05166//Human T-cell leukemia virus 1 infection;ko04014//Ras s…	K02649;K02649;K02649;K02649;K02649;K02649;K02649;K02649;K02649;K02649;K02649;K02649;K02649;K02649;K02649;K02649;K02649;K02649;K02649;K02649;K02649;K02649;K02649;K02649;K02649;K02649;K02649;K02649;K02649;K02649;K02649;K02649;K02649;K02649;K02649;K02649;K02649;K02649;K02649;K02649;K02649;K02649;K02649;K02649;K02649;K02649;K02649;K02649;K02649;K02649;K02649;K02649;K02649;K02649;K02649;K02649;K02649;…	GO:0005575//cellular_component;GO:0005622//intracellular;GO:0005623//cell;GO:0005634//nucleus;GO:0005737//cytoplasm;GO:0005829//cytosol;GO:0005840//ribosome;GO:0005912//adherens junction;GO:0005924//cell-substrate adherens junction;GO:0005925//focal adhesion;GO:0005942//phosphatidylinositol 3-kinase complex;GO:0016020//membrane;GO:0019898//extrinsic component of membrane;GO:0030054//cell junction…	GO:0001784//phosphotyrosine residue binding;GO:0003674//molecular_function;GO:0003735//structural constituent of ribosome;GO:0003824//catalytic activity;GO:0005096//GTPase activator activity;GO:0005102//signaling receptor binding;GO:0005488//binding;GO:0005515//protein binding;GO:0005524//ATP binding;GO:0008047//enzyme activator activity;GO:0008134//transcription factor binding;GO:0016301//kinase…	GO:0001678//cellular glucose homeostasis;GO:0001932//regulation of protein phosphorylation;GO:0001933//negative regulation of protein phosphorylation;GO:0002252//immune effector process;GO:0002253//activation of immune response;GO:0002376//immune system process;GO:0002429//immune response-activating cell surface receptor signaling pathway;GO:0002431//Fc receptor mediated stimulatory signaling pat…	--
ncbi_101111774	21.564	22.477	23.002	42.969	60.173	43.224	524	467	458	1112	1378	919	C9orf72	C9orf72-SMCR8 complex subunit, transcript variant X2	Human Diseases;Human Diseases;Cellular Processes	Neurodegenerative disease;Neurodegenerative disease;Transport and catabolism	ko05022//Pathways of neurodegeneration - multiple diseases;ko05014//Amyotrophic lateral sclerosis;ko04140//Autophagy - animal	K23609;K23609;K23609	GO:0000323//lytic vacuole;GO:0000932//P-body;GO:0005575//cellular_component;GO:0005576//extracellular region;GO:0005615//extracellular space;GO:0005622//intracellular;GO:0005623//cell;GO:0005634//nucleus;GO:0005635//nuclear envelope;GO:0005737//cytoplasm;GO:0005764//lysosome;GO:0005768//endosome;GO:0005773//vacuole;GO:0005776//autophagosome;GO:0010494//cytoplasmic stress granule;GO:0012505//endom…	GO:0003674//molecular_function;GO:0005085//guanyl-nucleotide exchange factor activity;GO:0005488//binding;GO:0005515//protein binding;GO:0017016//Ras GTPase binding;GO:0017137//Rab GTPase binding;GO:0019899//enzyme binding;GO:0031267//small GTPase binding;GO:0051020//GTPase binding;GO:0098772//molecular function regulator	GO:0000902//cell morphogenesis;GO:0000904//cell morphogenesis involved in differentiation;GO:0001932//regulation of protein phosphorylation;GO:0001933//negative regulation of protein phosphorylation;GO:0006810//transport;GO:0006897//endocytosis;GO:0006914//autophagy;GO:0006996//organelle organization;GO:0007034//vacuolar transport;GO:0007041//lysosomal transport;GO:0007275//multicellular organism…	--
ncbi_101112811	0.03	0.106	0.111	0.568	0.771	1.074	1	3	3	20	24	31	ATG9B	autophagy related 9B	Cellular Processes;Cellular Processes;Cellular Processes	Transport and catabolism;Transport and catabolism;Transport and catabolism	ko04140//Autophagy - animal;ko04137//Mitophagy - animal;ko04136//Autophagy - other	K17907;K17907;K17907	GO:0000407//phagophore assembly site;GO:0000421//autophagosome membrane;GO:0005575//cellular_component;GO:0005622//intracellular;GO:0005623//cell;GO:0005737//cytoplasm;GO:0005773//vacuole;GO:0005774//vacuolar membrane;GO:0005776//autophagosome;GO:0016020//membrane;GO:0016021//integral component of membrane;GO:0031090//organelle membrane;GO:0031224//intrinsic component of membrane;GO:0031410//cyto…	-	GO:0000045//autophagosome assembly;GO:0000422//autophagy of mitochondrion;GO:0006914//autophagy;GO:0006996//organelle organization;GO:0007005//mitochondrion organization;GO:0007033//vacuole organization;GO:0008104//protein localization;GO:0008150//biological_process;GO:0008152//metabolic process;GO:0009056//catabolic process;GO:0009987//cellular process;GO:0016043//cellular component organization…	--
ncbi_101112968	19.744	18.406	17.073	30.671	44.838	37.037	220	172	152	347	464	349	ATG101	autophagy related 101, transcript variant X1	Human Diseases;Human Diseases;Human Diseases;Human Diseases;Cellular Processes;Human Diseases;Organismal Systems;Cellular Processes	Neurodegenerative disease;Neurodegenerative disease;Neurodegenerative disease;Neurodegenerative disease;Transport and catabolism;Neurodegenerative disease;Aging;Transport and catabolism	ko05022//Pathways of neurodegeneration - multiple diseases;ko05010//Alzheimer disease;ko05014//Amyotrophic lateral sclerosis;ko05016//Huntington disease;ko04140//Autophagy - animal;ko05017//Spinocerebellar ataxia;ko04211//Longevity regulating pathway;ko04136//Autophagy - other	K19730;K19730;K19730;K19730;K19730;K19730;K19730;K19730	GO:0000407//phagophore assembly site;GO:0005575//cellular_component;GO:0005622//intracellular;GO:0005623//cell;GO:0005634//nucleus;GO:0005737//cytoplasm;GO:0005773//vacuole;GO:0005776//autophagosome;GO:0005783//endoplasmic reticulum;GO:0005789//endoplasmic reticulum membrane;GO:0005829//cytosol;GO:0012505//endomembrane system;GO:0016020//membrane;GO:0031410//cytoplasmic vesicle;GO:0031982//vesicl…	GO:0003674//molecular_function;GO:0005488//binding;GO:0005515//protein binding;GO:0019899//enzyme binding;GO:0019900//kinase binding;GO:0019901//protein kinase binding;GO:0019904//protein domain specific binding;GO:0042802//identical protein binding;GO:0044877//protein-containing complex binding;GO:0046983//protein dimerization activity	GO:0000003//reproduction;GO:0000045//autophagosome assembly;GO:0002165//instar larval or pupal development;GO:0006810//transport;GO:0006914//autophagy;GO:0006996//organelle organization;GO:0007033//vacuole organization;GO:0007049//cell cycle;GO:0007275//multicellular organism development;GO:0007552//metamorphosis;GO:0008104//protein localization;GO:0008150//biological_process;GO:0008152//metaboli…	--
ncbi_101113426	2.93	3.325	2.876	4.023	4.764	6.194	220.21	199.96	225.83	316.03	356.29	299.38	PRKCQ	protein kinase C theta, transcript variant X2	Cellular Processes;Organismal Systems;Organismal Systems;Human Diseases;Environmental Information Processing;Organismal Systems;Organismal Systems;Organismal Systems;Human Diseases;Organismal Systems	Transport and catabolism;Circulatory system;Immune system;Endocrine and metabolic disease;Signal transduction;Immune system;Sensory system;Immune system;Cancer: overview;Endocrine system	ko04140//Autophagy - animal;ko04270//Vascular smooth muscle contraction;ko04659//Th17 cell differentiation;ko04931//Insulin resistance;ko04064//NF-kappa B signaling pathway;ko04660//T cell receptor signaling pathway;ko04750//Inflammatory mediator regulation of TRP channels;ko04658//Th1 and Th2 cell differentiation;ko05235//PD-L1 expression and PD-1 checkpoint pathway in cancer;ko04920//Adipocytok…	K18052;K18052;K18052;K18052;K18052;K18052;K18052;K18052;K18052;K18052	GO:0001772//immunological synapse;GO:0005575//cellular_component;GO:0005622//intracellular;GO:0005623//cell;GO:0005634//nucleus;GO:0005737//cytoplasm;GO:0005815//microtubule organizing center;GO:0005829//cytosol;GO:0005856//cytoskeleton;GO:0005886//plasma membrane;GO:0015630//microtubule cytoskeleton;GO:0016020//membrane;GO:0016234//inclusion body;GO:0016235//aggresome;GO:0031594//neuromuscular j…	GO:0000166//nucleotide binding;GO:0003674//molecular_function;GO:0003824//catalytic activity;GO:0004672//protein kinase activity;GO:0004674//protein serine/threonine kinase activity;GO:0004697//protein kinase C activity;GO:0005488//binding;GO:0005524//ATP binding;GO:0008144//drug binding;GO:0016301//kinase activity;GO:0016740//transferase activity;GO:0016772//transferase activity, transferring ph…	GO:0000902//cell morphogenesis;GO:0000904//cell morphogenesis involved in differentiation;GO:0001558//regulation of cell growth;GO:0001666//response to hypoxia;GO:0001775//cell activation;GO:0001817//regulation of cytokine production;GO:0001819//positive regulation of cytokine production;GO:0002253//activation of immune response;GO:0002376//immune system process;GO:0002429//immune response-activa…	--
ncbi_101113985	1.806	2.722	1.889	6.197	10.257	9.287	83	99	71	296	413	369	DAPK1	death associated protein kinase 1, transcript variant X1	Human Diseases;Cellular Processes;Human Diseases	Cancer: overview;Transport and catabolism;Cancer: specific types	ko05200//Pathways in cancer;ko04140//Autophagy - animal;ko05219//Bladder cancer	K08803;K08803;K08803	GO:0005575//cellular_component;GO:0005622//intracellular;GO:0005623//cell;GO:0005737//cytoplasm;GO:0005829//cytosol;GO:0005856//cytoskeleton;GO:0005886//plasma membrane;GO:0009898//cytoplasmic side of plasma membrane;GO:0015629//actin cytoskeleton;GO:0016020//membrane;GO:0043226//organelle;GO:0043228//non-membrane-bounded organelle;GO:0043229//intracellular organelle;GO:0043232//intracellular non…	GO:0000149//SNARE binding;GO:0000166//nucleotide binding;GO:0001882//nucleoside binding;GO:0001883//purine nucleoside binding;GO:0003674//molecular_function;GO:0003824//catalytic activity;GO:0004672//protein kinase activity;GO:0004674//protein serine/threonine kinase activity;GO:0004683//calmodulin-dependent protein kinase activity;GO:0005488//binding;GO:0005515//protein binding;GO:0005516//calmo…	GO:0002376//immune system process;GO:0006417//regulation of translation;GO:0006464//cellular protein modification process;GO:0006468//protein phosphorylation;GO:0006793//phosphorus metabolic process;GO:0006796//phosphate-containing compound metabolic process;GO:0006807//nitrogen compound metabolic process;GO:0006915//apoptotic process;GO:0006950//response to stress;GO:0006952//defense response;GO…	--
ncbi_101114114	0.745	0.58	0.532	3.499	5.638	4.766	24	16	14	120	171	134	RRAGD	Ras related GTP binding D, transcript variant X1	Environmental Information Processing;Cellular Processes	Signal transduction;Transport and catabolism	ko04150//mTOR signaling pathway;ko04140//Autophagy - animal	K16186;K16186	GO:0000323//lytic vacuole;GO:0005575//cellular_component;GO:0005622//intracellular;GO:0005623//cell;GO:0005634//nucleus;GO:0005654//nucleoplasm;GO:0005737//cytoplasm;GO:0005764//lysosome;GO:0005768//endosome;GO:0005773//vacuole;GO:0005774//vacuolar membrane;GO:0005813//centrosome;GO:0005815//microtubule organizing center;GO:0005829//cytosol;GO:0005856//cytoskeleton;GO:0012505//endomembrane system…	GO:0000166//nucleotide binding;GO:0001882//nucleoside binding;GO:0001883//purine nucleoside binding;GO:0003674//molecular_function;GO:0003824//catalytic activity;GO:0003924//GTPase activity;GO:0005488//binding;GO:0005515//protein binding;GO:0005525//GTP binding;GO:0016462//pyrophosphatase activity;GO:0016787//hydrolase activity;GO:0016817//hydrolase activity, acting on acid anhydrides;GO:0016818/…	GO:0001101//response to acid chemical;GO:0006950//response to stress;GO:0007049//cell cycle;GO:0007050//cell cycle arrest;GO:0007154//cell communication;GO:0008104//protein localization;GO:0008150//biological_process;GO:0009267//cellular response to starvation;GO:0009605//response to external stimulus;GO:0009719//response to endogenous stimulus;GO:0009894//regulation of catabolic process;GO:00099…	--
ncbi_101114584	31.779	30.318	23.7	41.489	86.992	52.249	420	343	256	584	1083	603	DDIT4	DNA damage inducible transcript 4	Environmental Information Processing;Human Diseases;Environmental Information Processing;Cellular Processes	Signal transduction;Cancer: overview;Signal transduction;Transport and catabolism	ko04151//PI3K-Akt signaling pathway;ko05206//MicroRNAs in cancer;ko04150//mTOR signaling pathway;ko04140//Autophagy - animal	K08270;K08270;K08270;K08270	GO:0005575//cellular_component;GO:0005622//intracellular;GO:0005623//cell;GO:0005737//cytoplasm;GO:0005739//mitochondrion;GO:0005829//cytosol;GO:0043226//organelle;GO:0043227//membrane-bounded organelle;GO:0043229//intracellular organelle;GO:0043231//intracellular membrane-bounded organelle;GO:0044424//intracellular part;GO:0044444//cytoplasmic part;GO:0044464//cell part	GO:0003674//molecular_function;GO:0005488//binding;GO:0005515//protein binding;GO:0071889//14-3-3 protein binding	GO:0001666//response to hypoxia;GO:0001764//neuron migration;GO:0001932//regulation of protein phosphorylation;GO:0001933//negative regulation of protein phosphorylation;GO:0002252//immune effector process;GO:0002376//immune system process;GO:0003002//regionalization;GO:0006109//regulation of carbohydrate metabolic process;GO:0006110//regulation of glycolytic process;GO:0006140//regulation of nuc…	--
ncbi_101115063	13.993	16.739	14.372	29.658	38.854	35.868	437	448	366	986	1141	976	ATG13	autophagy related 13, transcript variant X8	Human Diseases;Human Diseases;Human Diseases;Human Diseases;Cellular Processes;Human Diseases;Organismal Systems;Cellular Processes	Neurodegenerative disease;Neurodegenerative disease;Neurodegenerative disease;Neurodegenerative disease;Transport and catabolism;Neurodegenerative disease;Aging;Transport and catabolism	ko05022//Pathways of neurodegeneration - multiple diseases;ko05010//Alzheimer disease;ko05014//Amyotrophic lateral sclerosis;ko05016//Huntington disease;ko04140//Autophagy - animal;ko05017//Spinocerebellar ataxia;ko04211//Longevity regulating pathway;ko04136//Autophagy - other	K08331;K08331;K08331;K08331;K08331;K08331;K08331;K08331	GO:0000407//phagophore assembly site;GO:0005575//cellular_component;GO:0005622//intracellular;GO:0005623//cell;GO:0005737//cytoplasm;GO:0005739//mitochondrion;GO:0005783//endoplasmic reticulum;GO:0005789//endoplasmic reticulum membrane;GO:0005829//cytosol;GO:0012505//endomembrane system;GO:0016020//membrane;GO:0030424//axon;GO:0031984//organelle subcompartment;GO:0032991//protein-containing compl…	GO:0003674//molecular_function;GO:0005488//binding;GO:0005515//protein binding;GO:0019207//kinase regulator activity;GO:0019887//protein kinase regulator activity;GO:0019899//enzyme binding;GO:0019900//kinase binding;GO:0019901//protein kinase binding;GO:0030234//enzyme regulator activity;GO:0098772//molecular function regulator	GO:0000045//autophagosome assembly;GO:0000422//autophagy of mitochondrion;GO:0000423//mitophagy;GO:0001894//tissue homeostasis;GO:0001932//regulation of protein phosphorylation;GO:0001934//positive regulation of protein phosphorylation;GO:0002165//instar larval or pupal development;GO:0003008//system process;GO:0006914//autophagy;GO:0006950//response to stress;GO:0006996//organelle organization;G…	--
ncbi_101115978	15.506	17.2	14.741	26.524	38.863	33.45	254	221	198	507	606	488	RAB7B	RAB7B, member RAS oncogene family, transcript variant X3	Human Diseases;Cellular Processes;Cellular Processes;Human Diseases;Cellular Processes	Infectious disease: bacterial;Transport and catabolism;Transport and catabolism;Infectious disease: parasitic;Transport and catabolism	ko05132//Salmonella infection;ko04145//Phagosome;ko04140//Autophagy - animal;ko05146//Amoebiasis;ko04137//Mitophagy - animal	K07898;K07898;K07898;K07898;K07898	GO:0000323//lytic vacuole;GO:0005575//cellular_component;GO:0005622//intracellular;GO:0005623//cell;GO:0005737//cytoplasm;GO:0005764//lysosome;GO:0005768//endosome;GO:0005770//late endosome;GO:0005773//vacuole;GO:0005794//Golgi apparatus;GO:0005802//trans-Golgi network;GO:0010008//endosome membrane;GO:0012505//endomembrane system;GO:0012506//vesicle membrane;GO:0016020//membrane;GO:0030139//endoc…	GO:0000166//nucleotide binding;GO:0001882//nucleoside binding;GO:0001883//purine nucleoside binding;GO:0003674//molecular_function;GO:0003824//catalytic activity;GO:0003924//GTPase activity;GO:0005488//binding;GO:0005524//ATP binding;GO:0005525//GTP binding;GO:0016462//pyrophosphatase activity;GO:0016787//hydrolase activity;GO:0016817//hydrolase activity, acting on acid anhydrides;GO:0016818//hyd…	GO:0001817//regulation of cytokine production;GO:0001819//positive regulation of cytokine production;GO:0002376//immune system process;GO:0002682//regulation of immune system process;GO:0002683//negative regulation of immune system process;GO:0002684//positive regulation of immune system process;GO:0006355//regulation of transcription, DNA-templated;GO:0006412//translation;GO:0006576//cellular bi…	--
ncbi_101117245	22.356	23.391	20.506	36.261	41.92	36.279	587	527	426	994	1009	835	STK11	serine/threonine kinase 11, transcript variant X2	Environmental Information Processing;Cellular Processes;Environmental Information Processing;Cellular Processes;Environmental Information Processing;Environmental Information Processing;Organismal Systems;Organismal Systems	Signal transduction;Cellular community - eukaryotes;Signal transduction;Transport and catabolism;Signal transduction;Signal transduction;Aging;Endocrine system	ko04151//PI3K-Akt signaling pathway;ko04530//Tight junction;ko04150//mTOR signaling pathway;ko04140//Autophagy - animal;ko04068//FoxO signaling pathway;ko04152//AMPK signaling pathway;ko04211//Longevity regulating pathway;ko04920//Adipocytokine signaling pathway	K07298;K07298;K07298;K07298;K07298;K07298;K07298;K07298	GO:0005575//cellular_component;GO:0005622//intracellular;GO:0005623//cell;GO:0005634//nucleus;GO:0005654//nucleoplasm;GO:0005737//cytoplasm;GO:0005739//mitochondrion;GO:0005768//endosome;GO:0005829//cytosol;GO:0005938//cell cortex;GO:0012505//endomembrane system;GO:0016020//membrane;GO:0031410//cytoplasmic vesicle;GO:0031974//membrane-enclosed lumen;GO:0031981//nuclear lumen;GO:0031982//vesicle;G…	GO:0000166//nucleotide binding;GO:0000287//magnesium ion binding;GO:0002039//p53 binding;GO:0003674//molecular_function;GO:0003824//catalytic activity;GO:0004672//protein kinase activity;GO:0004674//protein serine/threonine kinase activity;GO:0005488//binding;GO:0005515//protein binding;GO:0005516//calmodulin binding;GO:0005524//ATP binding;GO:0008047//enzyme activator activity;GO:0008144//drug b…	GO:0000003//reproduction;GO:0000226//microtubule cytoskeleton organization;GO:0000278//mitotic cell cycle;GO:0000578//embryonic axis specification;GO:0000902//cell morphogenesis;GO:0000904//cell morphogenesis involved in differentiation;GO:0000910//cytokinesis;GO:0001558//regulation of cell growth;GO:0001700//embryonic development via the syncytial blastoderm;GO:0001709//cell fate determination;G…	--
ncbi_101117348	0.738	0.792	0.876	3.66	4.007	4.086	27	25	27	146	138	132	PIK3CD	phosphatidylinositol-4,5-bisphosphate 3-kinase catalytic subunit delta, transcript variant X10	Metabolism;Human Diseases;Human Diseases;Human Diseases;Environmental Information Processing;Human Diseases;Human Diseases;Human Diseases;Human Diseases;Human Diseases;Human Diseases;Human Diseases;Environmental Information Processing;Human Diseases;Human Diseases;Human Diseases;Environmental Information Processing;Human Diseases;Cellular Processes;Human Diseases;Environmental Information Process…	Global and overview maps;Cancer: overview;Infectious disease: viral;Neurodegenerative disease;Signal transduction;Infectious disease: viral;Infectious disease: viral;Neurodegenerative disease;Infectious disease: bacterial;Cancer: overview;Infectious disease: viral;Infectious disease: viral;Signal transduction;Cardiovascular disease;Infectious disease: viral;Infectious disease: viral;Signal transd…	ko01100//Metabolic pathways;ko05200//Pathways in cancer;ko05168//Herpes simplex virus 1 infection;ko05010//Alzheimer disease;ko04151//PI3K-Akt signaling pathway;ko05171//Coronavirus disease - COVID-19;ko05165//Human papillomavirus infection;ko05020//Prion disease;ko05132//Salmonella infection;ko05208//Chemical carcinogenesis - reactive oxygen species;ko05163//Human cytomegalovirus infection;ko051…	K00922;K00922;K00922;K00922;K00922;K00922;K00922;K00922;K00922;K00922;K00922;K00922;K00922;K00922;K00922;K00922;K00922;K00922;K00922;K00922;K00922;K00922;K00922;K00922;K00922;K00922;K00922;K00922;K00922;K00922;K00922;K00922;K00922;K00922;K00922;K00922;K00922;K00922;K00922;K00922;K00922;K00922;K00922;K00922;K00922;K00922;K00922;K00922;K00922;K00922;K00922;K00922;K00922;K00922;K00922;K00922;K00922;…	GO:0000323//lytic vacuole;GO:0005575//cellular_component;GO:0005622//intracellular;GO:0005623//cell;GO:0005737//cytoplasm;GO:0005764//lysosome;GO:0005773//vacuole;GO:0005829//cytosol;GO:0005886//plasma membrane;GO:0005942//phosphatidylinositol 3-kinase complex;GO:0016020//membrane;GO:0019898//extrinsic component of membrane;GO:0032991//protein-containing complex;GO:0042629//mast cell granule;GO:0…	GO:0000166//nucleotide binding;GO:0003674//molecular_function;GO:0003824//catalytic activity;GO:0005488//binding;GO:0005524//ATP binding;GO:0008144//drug binding;GO:0016301//kinase activity;GO:0016303//1-phosphatidylinositol-3-kinase activity;GO:0016307//phosphatidylinositol phosphate kinase activity;GO:0016740//transferase activity;GO:0016772//transferase activity, transferring phosphorus-contai…	GO:0000902//cell morphogenesis;GO:0000904//cell morphogenesis involved in differentiation;GO:0001775//cell activation;GO:0001776//leukocyte homeostasis;GO:0001779//natural killer cell differentiation;GO:0001782//B cell homeostasis;GO:0001816//cytokine production;GO:0002250//adaptive immune response;GO:0002252//immune effector process;GO:0002253//activation of immune response;GO:0002260//lymphocyt…	--
ncbi_101117701	7.417	8.938	5.502	18.791	32.104	31.023	285	294	171	769	1162	1037	ULK1	unc-51 like autophagy activating kinase 1, transcript variant X1	Human Diseases;Human Diseases;Human Diseases;Human Diseases;Environmental Information Processing;Cellular Processes;Human Diseases;Environmental Information Processing;Organismal Systems;Cellular Processes	Neurodegenerative disease;Neurodegenerative disease;Neurodegenerative disease;Neurodegenerative disease;Signal transduction;Transport and catabolism;Neurodegenerative disease;Signal transduction;Aging;Transport and catabolism	ko05022//Pathways of neurodegeneration - multiple diseases;ko05010//Alzheimer disease;ko05014//Amyotrophic lateral sclerosis;ko05016//Huntington disease;ko04150//mTOR signaling pathway;ko04140//Autophagy - animal;ko05017//Spinocerebellar ataxia;ko04152//AMPK signaling pathway;ko04211//Longevity regulating pathway;ko04137//Mitophagy - animal	K21357;K21357;K21357;K21357;K21357;K21357;K21357;K21357;K21357;K21357	GO:0000306//extrinsic component of vacuolar membrane;GO:0000407//phagophore assembly site;GO:0000421//autophagosome membrane;GO:0005575//cellular_component;GO:0005622//intracellular;GO:0005623//cell;GO:0005737//cytoplasm;GO:0005739//mitochondrion;GO:0005740//mitochondrial envelope;GO:0005741//mitochondrial outer membrane;GO:0005768//endosome;GO:0005773//vacuole;GO:0005774//vacuolar membrane;GO:00…	GO:0000166//nucleotide binding;GO:0003674//molecular_function;GO:0003824//catalytic activity;GO:0004672//protein kinase activity;GO:0004674//protein serine/threonine kinase activity;GO:0005488//binding;GO:0005515//protein binding;GO:0005524//ATP binding;GO:0008144//drug binding;GO:0016301//kinase activity;GO:0016740//transferase activity;GO:0016772//transferase activity, transferring phosphorus-c…	GO:0000045//autophagosome assembly;GO:0000422//autophagy of mitochondrion;GO:0000423//mitophagy;GO:0000902//cell morphogenesis;GO:0000904//cell morphogenesis involved in differentiation;GO:0001558//regulation of cell growth;GO:0006464//cellular protein modification process;GO:0006468//protein phosphorylation;GO:0006793//phosphorus metabolic process;GO:0006796//phosphate-containing compound metabo…	--
ncbi_101118272	8.918	9.877	7.776	15.36	11.093	16.013	146.49	138.92	104.34	268.94	171.94	229.86	ATG4D	autophagy related 4D cysteine peptidase, transcript variant X2	Cellular Processes;Cellular Processes	Transport and catabolism;Transport and catabolism	ko04140//Autophagy - animal;ko04136//Autophagy - other	K08342;K08342	GO:0005575//cellular_component;GO:0005622//intracellular;GO:0005623//cell;GO:0005737//cytoplasm;GO:0005739//mitochondrion;GO:0005759//mitochondrial matrix;GO:0005829//cytosol;GO:0031974//membrane-enclosed lumen;GO:0043226//organelle;GO:0043227//membrane-bounded organelle;GO:0043229//intracellular organelle;GO:0043231//intracellular membrane-bounded organelle;GO:0043233//organelle lumen;GO:0044422…	GO:0003674//molecular_function;GO:0003824//catalytic activity;GO:0004175//endopeptidase activity;GO:0004197//cysteine-type endopeptidase activity;GO:0008233//peptidase activity;GO:0008234//cysteine-type peptidase activity;GO:0016787//hydrolase activity;GO:0070011//peptidase activity, acting on L-amino acid peptides;GO:0140096//catalytic activity, acting on a protein	GO:0000045//autophagosome assembly;GO:0000422//autophagy of mitochondrion;GO:0006464//cellular protein modification process;GO:0006497//protein lipidation;GO:0006501//C-terminal protein lipidation;GO:0006508//proteolysis;GO:0006605//protein targeting;GO:0006612//protein targeting to membrane;GO:0006807//nitrogen compound metabolic process;GO:0006810//transport;GO:0006886//intracellular protein tr…	--
ncbi_101118556	190.433	191.977	216.108	129.564	111.975	111.8	3420	2947	3123	2476	1894	1751	RRAS2	RAS related 2, transcript variant X1	Environmental Information Processing;Environmental Information Processing;Environmental Information Processing;Cellular Processes;Human Diseases;Cellular Processes;Environmental Information Processing;Cellular Processes;Environmental Information Processing;Organismal Systems;Cellular Processes	Signal transduction;Signal transduction;Signal transduction;Cell motility;Cancer: overview;Cell growth and death;Signal transduction;Transport and catabolism;Signal transduction;Immune system;Transport and catabolism	ko04010//MAPK signaling pathway;ko04014//Ras signaling pathway;ko04024//cAMP signaling pathway;ko04810//Regulation of actin cytoskeleton;ko05205//Proteoglycans in cancer;ko04218//Cellular senescence;ko04072//Phospholipase D signaling pathway;ko04140//Autophagy - animal;ko04371//Apelin signaling pathway;ko04625//C-type lectin receptor signaling pathway;ko04137//Mitophagy - animal	K07830;K07830;K07830;K07830;K07830;K07830;K07830;K07830;K07830;K07830;K07830	GO:0005575//cellular_component;GO:0005622//intracellular;GO:0005623//cell;GO:0005737//cytoplasm;GO:0005783//endoplasmic reticulum;GO:0005886//plasma membrane;GO:0012505//endomembrane system;GO:0016020//membrane;GO:0043226//organelle;GO:0043227//membrane-bounded organelle;GO:0043229//intracellular organelle;GO:0043231//intracellular membrane-bounded organelle;GO:0044424//intracellular part;GO:0044…	GO:0000166//nucleotide binding;GO:0001882//nucleoside binding;GO:0001883//purine nucleoside binding;GO:0003674//molecular_function;GO:0003824//catalytic activity;GO:0003924//GTPase activity;GO:0005488//binding;GO:0005515//protein binding;GO:0005525//GTP binding;GO:0016462//pyrophosphatase activity;GO:0016787//hydrolase activity;GO:0016817//hydrolase activity, acting on acid anhydrides;GO:0016818/…	GO:0000003//reproduction;GO:0002119//nematode larval development;GO:0002164//larval development;GO:0006400//tRNA modification;GO:0007154//cell communication;GO:0007165//signal transduction;GO:0007264//small GTPase mediated signal transduction;GO:0007265//Ras protein signal transduction;GO:0007275//multicellular organism development;GO:0007567//parturition;GO:0008150//biological_process;GO:0009791…	--
ncbi_101119069	32.922	33.27	33.035	42.119	56.964	54.05	1018	883	834	1393	1668	1463	TP53INP2	tumor protein p53 inducible nuclear protein 2, transcript variant X2	Cellular Processes	Transport and catabolism	ko04140//Autophagy - animal	K21247	GO:0005575//cellular_component;GO:0005622//intracellular;GO:0005623//cell;GO:0005634//nucleus;GO:0005654//nucleoplasm;GO:0005737//cytoplasm;GO:0005773//vacuole;GO:0005776//autophagosome;GO:0005829//cytosol;GO:0016604//nuclear body;GO:0016605//PML body;GO:0031410//cytoplasmic vesicle;GO:0031974//membrane-enclosed lumen;GO:0031981//nuclear lumen;GO:0031982//vesicle;GO:0043226//organelle;GO:0043227/…	GO:0003674//molecular_function;GO:0005488//binding;GO:0005515//protein binding;GO:0032182//ubiquitin-like protein binding;GO:0043130//ubiquitin binding	GO:0000045//autophagosome assembly;GO:0001503//ossification;GO:0001649//osteoblast differentiation;GO:0001894//tissue homeostasis;GO:0006139//nucleobase-containing compound metabolic process;GO:0006351//transcription, DNA-templated;GO:0006355//regulation of transcription, DNA-templated;GO:0006508//proteolysis;GO:0006511//ubiquitin-dependent protein catabolic process;GO:0006725//cellular aromatic …	--
ncbi_101119127	13.002	14.103	12.673	23.038	26.37	26.553	850	786	675	1600	1620	1513	TSC1	TSC complex subunit 1, transcript variant X1	Human Diseases;Environmental Information Processing;Human Diseases;Organismal Systems;Human Diseases;Cellular Processes;Environmental Information Processing;Environmental Information Processing;Cellular Processes;Organismal Systems;Environmental Information Processing;Human Diseases;Organismal Systems	Infectious disease: viral;Signal transduction;Infectious disease: viral;Environmental adaptation;Infectious disease: viral;Cell growth and death;Signal transduction;Signal transduction;Transport and catabolism;Endocrine system;Signal transduction;Cancer: overview;Aging	ko05168//Herpes simplex virus 1 infection;ko04151//PI3K-Akt signaling pathway;ko05165//Human papillomavirus infection;ko04714//Thermogenesis;ko05163//Human cytomegalovirus infection;ko04218//Cellular senescence;ko04150//mTOR signaling pathway;ko04072//Phospholipase D signaling pathway;ko04140//Autophagy - animal;ko04910//Insulin signaling pathway;ko04152//AMPK signaling pathway;ko05231//Choline m…	K07206;K07206;K07206;K07206;K07206;K07206;K07206;K07206;K07206;K07206;K07206;K07206;K07206	GO:0005575//cellular_component;GO:0005622//intracellular;GO:0005623//cell;GO:0005634//nucleus;GO:0005737//cytoplasm;GO:0005811//lipid droplet;GO:0005829//cytosol;GO:0005856//cytoskeleton;GO:0005884//actin filament;GO:0005886//plasma membrane;GO:0005938//cell cortex;GO:0015629//actin cytoskeleton;GO:0016020//membrane;GO:0030027//lamellipodium;GO:0030424//axon;GO:0030426//growth cone;GO:0030427//si…	GO:0003674//molecular_function;GO:0004857//enzyme inhibitor activity;GO:0005488//binding;GO:0005515//protein binding;GO:0005524//ATP binding;GO:0019899//enzyme binding;GO:0019900//kinase binding;GO:0019901//protein kinase binding;GO:0030234//enzyme regulator activity;GO:0030544//Hsp70 protein binding;GO:0031072//heat shock protein binding;GO:0032794//GTPase activating protein binding;GO:0042030//…	GO:0000003//reproduction;GO:0001558//regulation of cell growth;GO:0001655//urogenital system development;GO:0001666//response to hypoxia;GO:0001775//cell activation;GO:0001822//kidney development;GO:0001838//embryonic epithelial tube formation;GO:0001841//neural tube formation;GO:0001843//neural tube closure;GO:0001932//regulation of protein phosphorylation;GO:0001952//regulation of cell-matrix a…	--
ncbi_101119171	4.399	5.651	3.75	8.653	9.274	11.246	211	232	147	442	419	471	ATG2A	autophagy related 2A, transcript variant X1	Human Diseases;Human Diseases;Human Diseases;Human Diseases;Cellular Processes;Human Diseases;Cellular Processes	Neurodegenerative disease;Neurodegenerative disease;Neurodegenerative disease;Neurodegenerative disease;Transport and catabolism;Neurodegenerative disease;Transport and catabolism	ko05022//Pathways of neurodegeneration - multiple diseases;ko05010//Alzheimer disease;ko05014//Amyotrophic lateral sclerosis;ko05016//Huntington disease;ko04140//Autophagy - animal;ko05017//Spinocerebellar ataxia;ko04136//Autophagy - other	K17906;K17906;K17906;K17906;K17906;K17906;K17906	GO:0000407//phagophore assembly site;GO:0005575//cellular_component;GO:0005622//intracellular;GO:0005623//cell;GO:0005634//nucleus;GO:0005737//cytoplasm;GO:0005811//lipid droplet;GO:0005829//cytosol;GO:0016020//membrane;GO:0019898//extrinsic component of membrane;GO:0034045//phagophore assembly site membrane;GO:0043226//organelle;GO:0043227//membrane-bounded organelle;GO:0043228//non-membrane-bou…	-	GO:0000045//autophagosome assembly;GO:0000422//autophagy of mitochondrion;GO:0006914//autophagy;GO:0006996//organelle organization;GO:0007005//mitochondrion organization;GO:0007033//vacuole organization;GO:0008150//biological_process;GO:0008152//metabolic process;GO:0009056//catabolic process;GO:0009987//cellular process;GO:0016043//cellular component organization;GO:0016236//macroautophagy;GO:00…	--
ncbi_101119220	5.03	4.37	5.385	9.948	15.252	10.621	160	119	140	337	457	295	ATG14	autophagy related 14	Human Diseases;Human Diseases;Human Diseases;Human Diseases;Human Diseases;Cellular Processes;Human Diseases	Neurodegenerative disease;Neurodegenerative disease;Neurodegenerative disease;Neurodegenerative disease;Infectious disease: viral;Transport and catabolism;Neurodegenerative disease	ko05022//Pathways of neurodegeneration - multiple diseases;ko05010//Alzheimer disease;ko05014//Amyotrophic lateral sclerosis;ko05016//Huntington disease;ko05167//Kaposi sarcoma-associated herpesvirus infection;ko04140//Autophagy - animal;ko05017//Spinocerebellar ataxia	K17889;K17889;K17889;K17889;K17889;K17889;K17889	GO:0000407//phagophore assembly site;GO:0000421//autophagosome membrane;GO:0005575//cellular_component;GO:0005622//intracellular;GO:0005623//cell;GO:0005634//nucleus;GO:0005737//cytoplasm;GO:0005773//vacuole;GO:0005774//vacuolar membrane;GO:0005776//autophagosome;GO:0005783//endoplasmic reticulum;GO:0005789//endoplasmic reticulum membrane;GO:0005829//cytosol;GO:0005856//cytoskeleton;GO:0005929//c…	GO:0003674//molecular_function;GO:0003676//nucleic acid binding;GO:0003677//DNA binding;GO:0005488//binding;GO:0005515//protein binding;GO:0005524//ATP binding;GO:0008855//exodeoxyribonuclease VII activity;GO:0019899//enzyme binding;GO:0051020//GTPase binding;GO:0097159//organic cyclic compound binding;GO:1901363//heterocyclic compound binding	GO:0000045//autophagosome assembly;GO:0000422//autophagy of mitochondrion;GO:0000423//mitophagy;GO:0001932//regulation of protein phosphorylation;GO:0001933//negative regulation of protein phosphorylation;GO:0001934//positive regulation of protein phosphorylation;GO:0002376//immune system process;GO:0002520//immune system development;GO:0006139//nucleobase-containing compound metabolic process;GO…	--
ncbi_101119403	221.912	257.908	225.157	351.85	372.143	374.033	3514	3496	2914	5934	5551	5172	LAMP1	lysosomal associated membrane protein 1	Human Diseases;Cellular Processes;Cellular Processes;Cellular Processes	Infectious disease: bacterial;Transport and catabolism;Transport and catabolism;Transport and catabolism	ko05152//Tuberculosis;ko04145//Phagosome;ko04140//Autophagy - animal;ko04142//Lysosome	K06528;K06528;K06528;K06528	GO:0000323//lytic vacuole;GO:0005575//cellular_component;GO:0005622//intracellular;GO:0005623//cell;GO:0005737//cytoplasm;GO:0005764//lysosome;GO:0005765//lysosomal membrane;GO:0005766//primary lysosome;GO:0005767//secondary lysosome;GO:0005768//endosome;GO:0005770//late endosome;GO:0005771//multivesicular body;GO:0005773//vacuole;GO:0005774//vacuolar membrane;GO:0005776//autophagosome;GO:0005829…	GO:0001618//virus receptor activity;GO:0003674//molecular_function;GO:0005488//binding;GO:0005515//protein binding;GO:0019899//enzyme binding;GO:0019904//protein domain specific binding;GO:0104005//hijacked molecular function	GO:0000003//reproduction;GO:0001775//cell activation;GO:0001910//regulation of leukocyte mediated cytotoxicity;GO:0001912//positive regulation of leukocyte mediated cytotoxicity;GO:0002252//immune effector process;GO:0002263//cell activation involved in immune response;GO:0002274//myeloid leukocyte activation;GO:0002275//myeloid cell activation involved in immune response;GO:0002283//neutrophil a…	--
ncbi_101120002	73.404	65.17	70.445	18.818	7.996	14.912	575	437	451	157	59	102	MAP1LC3C	microtubule associated protein 1 light chain 3 gamma	Human Diseases;Human Diseases;Human Diseases;Organismal Systems;Cellular Processes;Environmental Information Processing;Cellular Processes;Cellular Processes	Neurodegenerative disease;Neurodegenerative disease;Infectious disease: viral;Immune system;Transport and catabolism;Signal transduction;Transport and catabolism;Cell growth and death	ko05022//Pathways of neurodegeneration - multiple diseases;ko05014//Amyotrophic lateral sclerosis;ko05167//Kaposi sarcoma-associated herpesvirus infection;ko04621//NOD-like receptor signaling pathway;ko04140//Autophagy - animal;ko04371//Apelin signaling pathway;ko04137//Mitophagy - animal;ko04216//Ferroptosis	K10435;K10435;K10435;K10435;K10435;K10435;K10435;K10435	GO:0000421//autophagosome membrane;GO:0005575//cellular_component;GO:0005622//intracellular;GO:0005623//cell;GO:0005737//cytoplasm;GO:0005773//vacuole;GO:0005774//vacuolar membrane;GO:0005776//autophagosome;GO:0005829//cytosol;GO:0005856//cytoskeleton;GO:0005874//microtubule;GO:0012505//endomembrane system;GO:0015630//microtubule cytoskeleton;GO:0016020//membrane;GO:0031090//organelle membrane;GO…	GO:0003674//molecular_function;GO:0005488//binding;GO:0005515//protein binding;GO:0019899//enzyme binding;GO:0031625//ubiquitin protein ligase binding;GO:0044389//ubiquitin-like protein ligase binding	GO:0000045//autophagosome assembly;GO:0000422//autophagy of mitochondrion;GO:0006914//autophagy;GO:0006950//response to stress;GO:0006995//cellular response to nitrogen starvation;GO:0006996//organelle organization;GO:0007005//mitochondrion organization;GO:0007033//vacuole organization;GO:0007154//cell communication;GO:0008150//biological_process;GO:0008152//metabolic process;GO:0009056//cataboli…	--
ncbi_101120176	8.021	10.528	9.102	18.181	26.701	22.331	413	464	383	997	1295	1004	SMCR8	SMCR8-C9orf72 complex subunit	Human Diseases;Human Diseases;Cellular Processes	Neurodegenerative disease;Neurodegenerative disease;Transport and catabolism	ko05022//Pathways of neurodegeneration - multiple diseases;ko05014//Amyotrophic lateral sclerosis;ko04140//Autophagy - animal	K23611;K23611;K23611	GO:0000785//chromatin;GO:0005575//cellular_component;GO:0005622//intracellular;GO:0005623//cell;GO:0005634//nucleus;GO:0005654//nucleoplasm;GO:0005694//chromosome;GO:0005737//cytoplasm;GO:0031974//membrane-enclosed lumen;GO:0031981//nuclear lumen;GO:0032045//guanyl-nucleotide exchange factor complex;GO:0032991//protein-containing complex;GO:0043226//organelle;GO:0043227//membrane-bounded organell…	GO:0003674//molecular_function;GO:0004857//enzyme inhibitor activity;GO:0004860//protein kinase inhibitor activity;GO:0005085//guanyl-nucleotide exchange factor activity;GO:0005088//Ras guanyl-nucleotide exchange factor activity;GO:0005488//binding;GO:0005515//protein binding;GO:0017016//Ras GTPase binding;GO:0017112//Rab guanyl-nucleotide exchange factor activity;GO:0017137//Rab GTPase binding;G…	GO:0001932//regulation of protein phosphorylation;GO:0001933//negative regulation of protein phosphorylation;GO:0006139//nucleobase-containing compound metabolic process;GO:0006351//transcription, DNA-templated;GO:0006355//regulation of transcription, DNA-templated;GO:0006469//negative regulation of protein kinase activity;GO:0006725//cellular aromatic compound metabolic process;GO:0006807//nitro…	--
ncbi_101120826	23.067	23.381	27.606	41.652	50.571	43.667	789	686	770	1520	1621	1303	MAPK9	mitogen-activated protein kinase 9, transcript variant X1	Human Diseases;Human Diseases;Human Diseases;Human Diseases;Human Diseases;Environmental Information Processing;Human Diseases;Human Diseases;Human Diseases;Human Diseases;Human Diseases;Environmental Information Processing;Human Diseases;Human Diseases;Human Diseases;Environmental Information Processing;Human Diseases;Human Diseases;Cellular Processes;Human Diseases;Organismal Systems;Cellular P…	Cancer: overview;Neurodegenerative disease;Neurodegenerative disease;Infectious disease: viral;Neurodegenerative disease;Signal transduction;Neurodegenerative disease;Neurodegenerative disease;Infectious disease: bacterial;Cancer: overview;Infectious disease: viral;Signal transduction;Cardiovascular disease;Infectious disease: viral;Infectious disease: viral;Signal transduction;Cardiovascular dis…	ko05200//Pathways in cancer;ko05022//Pathways of neurodegeneration - multiple diseases;ko05010//Alzheimer disease;ko05171//Coronavirus disease - COVID-19;ko05016//Huntington disease;ko04010//MAPK signaling pathway;ko05012//Parkinson disease;ko05020//Prion disease;ko05132//Salmonella infection;ko05208//Chemical carcinogenesis - reactive oxygen species;ko05166//Human T-cell leukemia virus 1 infecti…	K04440;K04440;K04440;K04440;K04440;K04440;K04440;K04440;K04440;K04440;K04440;K04440;K04440;K04440;K04440;K04440;K04440;K04440;K04440;K04440;K04440;K04440;K04440;K04440;K04440;K04440;K04440;K04440;K04440;K04440;K04440;K04440;K04440;K04440;K04440;K04440;K04440;K04440;K04440;K04440;K04440;K04440;K04440;K04440;K04440;K04440;K04440;K04440;K04440;K04440;K04440;K04440;K04440;K04440;K04440;K04440;K04440;…	GO:0005575//cellular_component;GO:0005622//intracellular;GO:0005623//cell;GO:0005634//nucleus;GO:0005654//nucleoplasm;GO:0005737//cytoplasm;GO:0005739//mitochondrion;GO:0005829//cytosol;GO:0031974//membrane-enclosed lumen;GO:0031981//nuclear lumen;GO:0036477//somatodendritic compartment;GO:0042995//cell projection;GO:0043005//neuron projection;GO:0043025//neuronal cell body;GO:0043204//perikaryon…	GO:0000166//nucleotide binding;GO:0003674//molecular_function;GO:0003824//catalytic activity;GO:0004672//protein kinase activity;GO:0004674//protein serine/threonine kinase activity;GO:0004705//JUN kinase activity;GO:0004707//MAP kinase activity;GO:0004712//protein serine/threonine/tyrosine kinase activity;GO:0005488//binding;GO:0005515//protein binding;GO:0005524//ATP binding;GO:0008047//enzyme …	GO:0000165//MAPK cascade;GO:0000302//response to reactive oxygen species;GO:0001101//response to acid chemical;GO:0001505//regulation of neurotransmitter levels;GO:0001817//regulation of cytokine production;GO:0001819//positive regulation of cytokine production;GO:0001836//release of cytochrome c from mitochondria;GO:0001932//regulation of protein phosphorylation;GO:0001934//positive regulation o…	--
ncbi_101121455	10.638	10.306	10.984	14.394	21.037	17.293	546.78	455.01	461.74	799	1074	796	PIK3R1	phosphoinositide-3-kinase regulatory subunit 1, transcript variant X11	Human Diseases;Human Diseases;Human Diseases;Environmental Information Processing;Human Diseases;Human Diseases;Human Diseases;Human Diseases;Human Diseases;Human Diseases;Environmental Information Processing;Human Diseases;Human Diseases;Human Diseases;Environmental Information Processing;Human Diseases;Cellular Processes;Human Diseases;Environmental Information Processing;Environmental Informat…	Cancer: overview;Infectious disease: viral;Neurodegenerative disease;Signal transduction;Infectious disease: viral;Infectious disease: viral;Neurodegenerative disease;Cancer: overview;Infectious disease: viral;Infectious disease: viral;Signal transduction;Cardiovascular disease;Infectious disease: viral;Infectious disease: viral;Signal transduction;Cancer: overview;Cell motility;Cardiovascular di…	ko05200//Pathways in cancer;ko05168//Herpes simplex virus 1 infection;ko05010//Alzheimer disease;ko04151//PI3K-Akt signaling pathway;ko05171//Coronavirus disease - COVID-19;ko05165//Human papillomavirus infection;ko05020//Prion disease;ko05208//Chemical carcinogenesis - reactive oxygen species;ko05163//Human cytomegalovirus infection;ko05166//Human T-cell leukemia virus 1 infection;ko04014//Ras s…	K02649;K02649;K02649;K02649;K02649;K02649;K02649;K02649;K02649;K02649;K02649;K02649;K02649;K02649;K02649;K02649;K02649;K02649;K02649;K02649;K02649;K02649;K02649;K02649;K02649;K02649;K02649;K02649;K02649;K02649;K02649;K02649;K02649;K02649;K02649;K02649;K02649;K02649;K02649;K02649;K02649;K02649;K02649;K02649;K02649;K02649;K02649;K02649;K02649;K02649;K02649;K02649;K02649;K02649;K02649;K02649;K02649;…	GO:0005575//cellular_component;GO:0005622//intracellular;GO:0005623//cell;GO:0005634//nucleus;GO:0005737//cytoplasm;GO:0005783//endoplasmic reticulum;GO:0005794//Golgi apparatus;GO:0005801//cis-Golgi network;GO:0005829//cytosol;GO:0005886//plasma membrane;GO:0005911//cell-cell junction;GO:0005942//phosphatidylinositol 3-kinase complex;GO:0005943//phosphatidylinositol 3-kinase complex, class IA;GO…	GO:0001784//phosphotyrosine residue binding;GO:0003674//molecular_function;GO:0003824//catalytic activity;GO:0005068//transmembrane receptor protein tyrosine kinase adaptor activity;GO:0005102//signaling receptor binding;GO:0005126//cytokine receptor binding;GO:0005158//insulin receptor binding;GO:0005159//insulin-like growth factor receptor binding;GO:0005161//platelet-derived growth factor rece…	GO:0000902//cell morphogenesis;GO:0000904//cell morphogenesis involved in differentiation;GO:0001101//response to acid chemical;GO:0001678//cellular glucose homeostasis;GO:0001775//cell activation;GO:0001817//regulation of cytokine production;GO:0001819//positive regulation of cytokine production;GO:0001878//response to yeast;GO:0001932//regulation of protein phosphorylation;GO:0001934//positive …	--
ncbi_101122159	6.572	6.682	6.102	13.412	18.147	17.661	285	249	215	622	743	673	RUBCN	rubicon autophagy regulator, transcript variant X3	Cellular Processes	Transport and catabolism	ko04140//Autophagy - animal	K19330	GO:0000323//lytic vacuole;GO:0005575//cellular_component;GO:0005622//intracellular;GO:0005623//cell;GO:0005634//nucleus;GO:0005654//nucleoplasm;GO:0005737//cytoplasm;GO:0005764//lysosome;GO:0005768//endosome;GO:0005769//early endosome;GO:0005770//late endosome;GO:0005773//vacuole;GO:0005829//cytosol;GO:0012505//endomembrane system;GO:0031410//cytoplasmic vesicle;GO:0031974//membrane-enclosed lume…	GO:0003674//molecular_function	GO:0002376//immune system process;GO:0006810//transport;GO:0006897//endocytosis;GO:0006909//phagocytosis;GO:0006914//autophagy;GO:0008150//biological_process;GO:0008152//metabolic process;GO:0009056//catabolic process;GO:0009892//negative regulation of metabolic process;GO:0009894//regulation of catabolic process;GO:0009895//negative regulation of catabolic process;GO:0009987//cellular process;GO…	--
ncbi_101122499	5.18	5.572	6.361	13.139	17.291	14.94	275	253	274	743	868	692	STX17	syntaxin 17, transcript variant X2	Cellular Processes;Genetic Information Processing	Transport and catabolism;Folding, sorting and degradation	ko04140//Autophagy - animal;ko04130//SNARE interactions in vesicular transport	K08491;K08491	GO:0000421//autophagosome membrane;GO:0005575//cellular_component;GO:0005622//intracellular;GO:0005623//cell;GO:0005737//cytoplasm;GO:0005739//mitochondrion;GO:0005773//vacuole;GO:0005774//vacuolar membrane;GO:0005776//autophagosome;GO:0005783//endoplasmic reticulum;GO:0005789//endoplasmic reticulum membrane;GO:0005790//smooth endoplasmic reticulum;GO:0005793//endoplasmic reticulum-Golgi intermed…	GO:0000149//SNARE binding;GO:0003674//molecular_function;GO:0003723//RNA binding;GO:0003968//RNA-directed 5'-3' RNA polymerase activity;GO:0005484//SNAP receptor activity;GO:0005488//binding;GO:0005515//protein binding;GO:0019899//enzyme binding;GO:0019900//kinase binding;GO:0019901//protein kinase binding;GO:0019902//phosphatase binding;GO:0019903//protein phosphatase binding;GO:0044877//protein…	GO:0000045//autophagosome assembly;GO:0001505//regulation of neurotransmitter levels;GO:0006351//transcription, DNA-templated;GO:0006810//transport;GO:0006836//neurotransmitter transport;GO:0006886//intracellular protein transport;GO:0006887//exocytosis;GO:0006888//ER to Golgi vesicle-mediated transport;GO:0006904//vesicle docking involved in exocytosis;GO:0006906//vesicle fusion;GO:0006914//auto…	--
ncbi_101123247	4.145	3.957	3.725	7.813	12.676	9.037	174.08	144	134.06	345.02	511.14	340	PIK3R3	phosphoinositide-3-kinase regulatory subunit 3, transcript variant X1	Human Diseases;Human Diseases;Human Diseases;Environmental Information Processing;Human Diseases;Human Diseases;Human Diseases;Human Diseases;Human Diseases;Human Diseases;Environmental Information Processing;Human Diseases;Human Diseases;Human Diseases;Environmental Information Processing;Human Diseases;Cellular Processes;Human Diseases;Environmental Information Processing;Environmental Informat…	Cancer: overview;Infectious disease: viral;Neurodegenerative disease;Signal transduction;Infectious disease: viral;Infectious disease: viral;Neurodegenerative disease;Cancer: overview;Infectious disease: viral;Infectious disease: viral;Signal transduction;Cardiovascular disease;Infectious disease: viral;Infectious disease: viral;Signal transduction;Cancer: overview;Cell motility;Cardiovascular di…	ko05200//Pathways in cancer;ko05168//Herpes simplex virus 1 infection;ko05010//Alzheimer disease;ko04151//PI3K-Akt signaling pathway;ko05171//Coronavirus disease - COVID-19;ko05165//Human papillomavirus infection;ko05020//Prion disease;ko05208//Chemical carcinogenesis - reactive oxygen species;ko05163//Human cytomegalovirus infection;ko05166//Human T-cell leukemia virus 1 infection;ko04014//Ras s…	K02649;K02649;K02649;K02649;K02649;K02649;K02649;K02649;K02649;K02649;K02649;K02649;K02649;K02649;K02649;K02649;K02649;K02649;K02649;K02649;K02649;K02649;K02649;K02649;K02649;K02649;K02649;K02649;K02649;K02649;K02649;K02649;K02649;K02649;K02649;K02649;K02649;K02649;K02649;K02649;K02649;K02649;K02649;K02649;K02649;K02649;K02649;K02649;K02649;K02649;K02649;K02649;K02649;K02649;K02649;K02649;K02649;…	GO:0005575//cellular_component;GO:0005622//intracellular;GO:0005623//cell;GO:0005737//cytoplasm;GO:0005829//cytosol;GO:0005942//phosphatidylinositol 3-kinase complex;GO:0016020//membrane;GO:0019898//extrinsic component of membrane;GO:0032991//protein-containing complex;GO:0044424//intracellular part;GO:0044425//membrane part;GO:0044444//cytoplasmic part;GO:0044464//cell part;GO:0061695//transfera…	GO:0001784//phosphotyrosine residue binding;GO:0003674//molecular_function;GO:0003824//catalytic activity;GO:0005488//binding;GO:0005515//protein binding;GO:0005524//ATP binding;GO:0008855//exodeoxyribonuclease VII activity;GO:0016301//kinase activity;GO:0016303//1-phosphatidylinositol-3-kinase activity;GO:0016740//transferase activity;GO:0016772//transferase activity, transferring phosphorus-con…	GO:0006629//lipid metabolic process;GO:0006644//phospholipid metabolic process;GO:0006650//glycerophospholipid metabolic process;GO:0006661//phosphatidylinositol biosynthetic process;GO:0006793//phosphorus metabolic process;GO:0006796//phosphate-containing compound metabolic process;GO:0007059//chromosome segregation;GO:0007154//cell communication;GO:0007165//signal transduction;GO:0007166//cell …	--
ncbi_101123382	10.426	10.057	9.904	18.293	26.424	25.404	348	288	271	652	836	746	ZFYVE1	zinc finger FYVE-type containing 1, transcript variant X1	Human Diseases;Cellular Processes	Neurodegenerative disease;Transport and catabolism	ko05022//Pathways of neurodegeneration - multiple diseases;ko04140//Autophagy - animal	K17603;K17603	GO:0000407//phagophore assembly site;GO:0005575//cellular_component;GO:0005622//intracellular;GO:0005623//cell;GO:0005737//cytoplasm;GO:0005773//vacuole;GO:0005776//autophagosome;GO:0005783//endoplasmic reticulum;GO:0005794//Golgi apparatus;GO:0005795//Golgi stack;GO:0012505//endomembrane system;GO:0016020//membrane;GO:0019898//extrinsic component of membrane;GO:0031090//organelle membrane;GO:003…	GO:0003674//molecular_function;GO:0003924//GTPase activity;GO:0005488//binding;GO:0005525//GTP binding;GO:0005543//phospholipid binding;GO:0005545//1-phosphatidylinositol binding;GO:0005547//phosphatidylinositol-3,4,5-trisphosphate binding;GO:0008270//zinc ion binding;GO:0008289//lipid binding;GO:0035091//phosphatidylinositol binding;GO:0043167//ion binding;GO:0043168//anion binding;GO:0043169//c…	GO:0006914//autophagy;GO:0006950//response to stress;GO:0007154//cell communication;GO:0008150//biological_process;GO:0008152//metabolic process;GO:0009056//catabolic process;GO:0009267//cellular response to starvation;GO:0009605//response to external stimulus;GO:0009892//negative regulation of metabolic process;GO:0009987//cellular process;GO:0009991//response to extracellular stimulus;GO:001056…	--
ncbi_105610887	0.464	0.407	0.413	1.158	1.269	1.225	48.18	36.11	35	128	124	111	LOC105610887	bcl-2-like protein 1	Human Diseases;Human Diseases;Human Diseases;Human Diseases;Environmental Information Processing;Human Diseases;Human Diseases;Environmental Information Processing;Human Diseases;Human Diseases;Environmental Information Processing;Human Diseases;Organismal Systems;Human Diseases;Human Diseases;Cellular Processes;Cellular Processes;Human Diseases;Environmental Information Processing;Human Diseases…	Cancer: overview;Neurodegenerative disease;Infectious disease: viral;Neurodegenerative disease;Signal transduction;Neurodegenerative disease;Infectious disease: viral;Signal transduction;Cardiovascular disease;Infectious disease: viral;Signal transduction;Cancer: overview;Immune system;Cancer: specific types;Infectious disease: viral;Cell growth and death;Transport and catabolism;Infectious disea…	ko05200//Pathways in cancer;ko05022//Pathways of neurodegeneration - multiple diseases;ko05168//Herpes simplex virus 1 infection;ko05014//Amyotrophic lateral sclerosis;ko04151//PI3K-Akt signaling pathway;ko05012//Parkinson disease;ko05166//Human T-cell leukemia virus 1 infection;ko04014//Ras signaling pathway;ko05417//Lipid and atherosclerosis;ko05170//Human immunodeficiency virus 1 infection;ko0…	K04570;K04570;K04570;K04570;K04570;K04570;K04570;K04570;K04570;K04570;K04570;K04570;K04570;K04570;K04570;K04570;K04570;K04570;K04570;K04570;K04570;K04570;K04570;K04570;K04570;K04570;K04570	-	-	-	--
ncbi_106991367	4.439	5.897	4.806	6.86	15.618	9.492	226	257	200	372	749	422	IRS2	insulin receptor substrate 2	Human Diseases;Human Diseases;Human Diseases;Environmental Information Processing;Cellular Processes;Organismal Systems;Environmental Information Processing;Environmental Information Processing;Organismal Systems;Human Diseases;Organismal Systems;Organismal Systems;Organismal Systems;Organismal Systems;Human Diseases	Neurodegenerative disease;Cancer: overview;Endocrine and metabolic disease;Signal transduction;Transport and catabolism;Endocrine system;Signal transduction;Signal transduction;Endocrine system;Endocrine and metabolic disease;Aging;Endocrine system;Aging;Endocrine system;Endocrine and metabolic disease	ko05010//Alzheimer disease;ko05206//MicroRNAs in cancer;ko04932//Non-alcoholic fatty liver disease;ko04022//cGMP-PKG signaling pathway;ko04140//Autophagy - animal;ko04910//Insulin signaling pathway;ko04068//FoxO signaling pathway;ko04152//AMPK signaling pathway;ko04935//Growth hormone synthesis, secretion and action;ko04931//Insulin resistance;ko04211//Longevity regulating pathway;ko04920//Adipoc…	K07187;K07187;K07187;K07187;K07187;K07187;K07187;K07187;K07187;K07187;K07187;K07187;K07187;K07187;K07187	GO:0005575//cellular_component;GO:0005622//intracellular;GO:0005623//cell;GO:0005737//cytoplasm;GO:0005829//cytosol;GO:0005886//plasma membrane;GO:0016020//membrane;GO:0032991//protein-containing complex;GO:0044424//intracellular part;GO:0044444//cytoplasmic part;GO:0044464//cell part;GO:0071944//cell periphery	GO:0003674//molecular_function;GO:0003824//catalytic activity;GO:0005085//guanyl-nucleotide exchange factor activity;GO:0005088//Ras guanyl-nucleotide exchange factor activity;GO:0005102//signaling receptor binding;GO:0005158//insulin receptor binding;GO:0005488//binding;GO:0005515//protein binding;GO:0016301//kinase activity;GO:0016303//1-phosphatidylinositol-3-kinase activity;GO:0016740//transf…	GO:0000165//MAPK cascade;GO:0000902//cell morphogenesis;GO:0000904//cell morphogenesis involved in differentiation;GO:0001678//cellular glucose homeostasis;GO:0002053//positive regulation of mesenchymal cell proliferation;GO:0002682//regulation of immune system process;GO:0002684//positive regulation of immune system process;GO:0002694//regulation of leukocyte activation;GO:0002696//positive regu…	--
ncbi_443060	186.021	214.606	159.379	292.314	319.728	328.131	2779	2745	1946	4651	4501	4283	CTSD	cathepsin D, transcript variant X2	Human Diseases;Human Diseases;Cellular Processes;Cellular Processes;Cellular Processes;Organismal Systems;Environmental Information Processing	Cardiovascular disease;Infectious disease: bacterial;Cell growth and death;Transport and catabolism;Transport and catabolism;Endocrine system;Signal transduction	ko05415//Diabetic cardiomyopathy;ko05152//Tuberculosis;ko04210//Apoptosis;ko04140//Autophagy - animal;ko04142//Lysosome;ko04915//Estrogen signaling pathway;ko04071//Sphingolipid signaling pathway	K01379;K01379;K01379;K01379;K01379;K01379;K01379	GO:0000323//lytic vacuole;GO:0005575//cellular_component;GO:0005576//extracellular region;GO:0005615//extracellular space;GO:0005622//intracellular;GO:0005623//cell;GO:0005737//cytoplasm;GO:0005764//lysosome;GO:0005773//vacuole;GO:0005775//vacuolar lumen;GO:0012505//endomembrane system;GO:0016020//membrane;GO:0030141//secretory granule;GO:0031410//cytoplasmic vesicle;GO:0031974//membrane-enclosed…	GO:0003674//molecular_function;GO:0003824//catalytic activity;GO:0004175//endopeptidase activity;GO:0004190//aspartic-type endopeptidase activity;GO:0004197//cysteine-type endopeptidase activity;GO:0004252//serine-type endopeptidase activity;GO:0005488//binding;GO:0008233//peptidase activity;GO:0008234//cysteine-type peptidase activity;GO:0008236//serine-type peptidase activity;GO:0016787//hydrol…	GO:0000045//autophagosome assembly;GO:0001775//cell activation;GO:0002252//immune effector process;GO:0002263//cell activation involved in immune response;GO:0002274//myeloid leukocyte activation;GO:0002275//myeloid cell activation involved in immune response;GO:0002283//neutrophil activation involved in immune response;GO:0002366//leukocyte activation involved in immune response;GO:0002376//immu…	--
ncbi_780444	43.022	44.337	33.637	64.599	69.885	59.787	307	271.92	195.99	492.61	472.72	376.08	BAD	BCL2 associated agonist of cell death, transcript variant X1	Human Diseases;Human Diseases;Human Diseases;Human Diseases;Human Diseases;Environmental Information Processing;Human Diseases;Human Diseases;Human Diseases;Environmental Information Processing;Human Diseases;Human Diseases;Environmental Information Processing;Human Diseases;Human Diseases;Cellular Processes;Organismal Systems;Human Diseases;Human Diseases;Human Diseases;Human Diseases;Environmen…	Cancer: overview;Neurodegenerative disease;Infectious disease: viral;Neurodegenerative disease;Neurodegenerative disease;Signal transduction;Infectious disease: viral;Neurodegenerative disease;Cancer: overview;Signal transduction;Cardiovascular disease;Infectious disease: viral;Signal transduction;Cancer: overview;Cancer: overview;Cellular community - eukaryotes;Immune system;Infectious disease: …	ko05200//Pathways in cancer;ko05022//Pathways of neurodegeneration - multiple diseases;ko05168//Herpes simplex virus 1 infection;ko05010//Alzheimer disease;ko05014//Amyotrophic lateral sclerosis;ko04151//PI3K-Akt signaling pathway;ko05165//Human papillomavirus infection;ko05020//Prion disease;ko05208//Chemical carcinogenesis - reactive oxygen species;ko04014//Ras signaling pathway;ko05417//Lipid …	K02158;K02158;K02158;K02158;K02158;K02158;K02158;K02158;K02158;K02158;K02158;K02158;K02158;K02158;K02158;K02158;K02158;K02158;K02158;K02158;K02158;K02158;K02158;K02158;K02158;K02158;K02158;K02158;K02158;K02158;K02158;K02158;K02158;K02158;K02158;K02158;K02158;K02158;K02158;K02158;K02158;K02158;K02158	GO:0005575//cellular_component;GO:0005622//intracellular;GO:0005623//cell;GO:0005737//cytoplasm;GO:0005739//mitochondrion;GO:0005740//mitochondrial envelope;GO:0005741//mitochondrial outer membrane;GO:0005829//cytosol;GO:0016020//membrane;GO:0019867//outer membrane;GO:0031090//organelle membrane;GO:0031966//mitochondrial membrane;GO:0031967//organelle envelope;GO:0031968//organelle outer membrane…	GO:0003674//molecular_function;GO:0005488//binding;GO:0005515//protein binding;GO:0005543//phospholipid binding;GO:0008047//enzyme activator activity;GO:0008289//lipid binding;GO:0008656//cysteine-type endopeptidase activator activity involved in apoptotic process;GO:0016504//peptidase activator activity;GO:0016505//peptidase activator activity involved in apoptotic process;GO:0019899//enzyme bin…	GO:0000003//reproduction;GO:0000302//response to reactive oxygen species;GO:0001101//response to acid chemical;GO:0001666//response to hypoxia;GO:0001836//release of cytochrome c from mitochondria;GO:0001844//protein insertion into mitochondrial membrane involved in apoptotic signaling pathway;GO:0001906//cell killing;GO:0001907//killing by symbiont of host cells;GO:0002682//regulation of immune …	--
ncbi_780470	476.386	523.751	435.17	792.917	788.234	907.34	7354.44	6649.98	5551.77	12890.1	11245.3	11415.4	CTSB	cathepsin B	Organismal Systems;Cellular Processes;Cellular Processes;Cellular Processes;Organismal Systems;Organismal Systems	Immune system;Cell growth and death;Transport and catabolism;Transport and catabolism;Immune system;Endocrine system	ko04621//NOD-like receptor signaling pathway;ko04210//Apoptosis;ko04140//Autophagy - animal;ko04142//Lysosome;ko04612//Antigen processing and presentation;ko04924//Renin secretion	K01363;K01363;K01363;K01363;K01363;K01363	GO:0000323//lytic vacuole;GO:0005575//cellular_component;GO:0005576//extracellular region;GO:0005615//extracellular space;GO:0005622//intracellular;GO:0005623//cell;GO:0005634//nucleus;GO:0005730//nucleolus;GO:0005737//cytoplasm;GO:0005739//mitochondrion;GO:0005764//lysosome;GO:0005768//endosome;GO:0005773//vacuole;GO:0005775//vacuolar lumen;GO:0005886//plasma membrane;GO:0009897//external side o…	GO:0003674//molecular_function;GO:0003824//catalytic activity;GO:0004175//endopeptidase activity;GO:0004197//cysteine-type endopeptidase activity;GO:0004252//serine-type endopeptidase activity;GO:0005488//binding;GO:0005515//protein binding;GO:0005518//collagen binding;GO:0008233//peptidase activity;GO:0008234//cysteine-type peptidase activity;GO:0008236//serine-type peptidase activity;GO:0016787…	GO:0000003//reproduction;GO:0001775//cell activation;GO:0001890//placenta development;GO:0001893//maternal placenta development;GO:0002252//immune effector process;GO:0002263//cell activation involved in immune response;GO:0002274//myeloid leukocyte activation;GO:0002275//myeloid cell activation involved in immune response;GO:0002283//neutrophil activation involved in immune response;GO:0002366//…	--
