# Supplementary material for: MiR-1 mediates autophagy via ATG14 in sheep Leydig cells infected with Brucella melitensis strain BA0711
Source: Front Vet Sci. 2026 Jun 16;13:1809720. doi: 10.3389/fvets.2026.1809720 (PMC13314496; doi:10.3389/fvets.2026.1809720)
Supplement: SUPPLEMENTARY TABLE S2 — PPIs of DEGs in the autophagy pathway. [file Table_2.XLSX]

## Sheet: string_interactions_short
#node1	node2	node1_string_id	node2_string_id	neighborhood_on_chromosome	gene_fusion	phylogenetic_cooccurrence	homology	coexpression	experimentally_determined_interaction	database_annotated	automated_textmining	combined_score
ATG101	ATG13	9940.ENSOARP00000018458	9940.ENSOARP00000004058	0	0	0	0	0	0.944	0.935	0.997	0.999
ATG101	PIK3C3	9940.ENSOARP00000018458	9940.ENSOARP00000005563	0	0	0	0	0	0.098	0.959	0.69	0.987
ATG101	ULK1	9940.ENSOARP00000018458	9940.ENSOARP00000014484	0	0	0	0	0	0.66	0.989	0.717	0.998
ATG101	C9orf72	9940.ENSOARP00000018458	9940.ENSOARP00000015747	0	0	0	0	0	0.172	0.9	0.767	0.979
ATG101	ATG14	9940.ENSOARP00000018458	9940.ENSOARP00000022668	0	0	0	0	0	0.172	0.956	0.79	0.991
ATG13	C9orf72	9940.ENSOARP00000004058	9940.ENSOARP00000015747	0	0	0.27	0	0	0.336	0.36	0.751	0.912
ATG13	ATG14	9940.ENSOARP00000004058	9940.ENSOARP00000022668	0	0	0	0	0.151	0.098	0.582	0.852	0.946
ATG13	ULK1	9940.ENSOARP00000004058	9940.ENSOARP00000014484	0	0	0	0	0.114	0.94	0.935	0.89	0.999
ATG14	PIK3C3	9940.ENSOARP00000022668	9940.ENSOARP00000005563	0	0	0	0	0	0.94	0.979	0.977	0.999
ATG14	STX17	9940.ENSOARP00000022668	9940.ENSOARP00000011709	0	0	0	0	0.102	0.269	0.9	0.636	0.972
ATG14	ATG5	9940.ENSOARP00000022668	9940.ENSOARP00000012000	0	0	0	0	0	0	0.576	0.812	0.917
ATG14	UVRAG	9940.ENSOARP00000022668	9940.ENSOARP00000013314	0	0	0	0	0	0.069	0.36	0.943	0.963
ATG14	ULK1	9940.ENSOARP00000022668	9940.ENSOARP00000014484	0	0	0	0	0	0.937	0.95	0.644	0.998
ATG16L2	ATG5	9940.ENSOARP00000006952	9940.ENSOARP00000012000	0	0	0	0	0.128	0.777	0.688	0.493	0.965
ATG5	SQSTM1	9940.ENSOARP00000012000	9940.ENSOARP00000002847	0	0	0	0	0	0.112	0.564	0.832	0.929
ATG5	ULK1	9940.ENSOARP00000012000	9940.ENSOARP00000014484	0	0	0	0	0	0.773	0	0.663	0.92
BAD	MAPK9	9940.ENSOARP00000006724	9940.ENSOARP00000001736	0	0	0	0	0	0.136	0.938	0.043	0.944
BAD	PRKACB	9940.ENSOARP00000006724	9940.ENSOARP00000014812	0	0	0	0	0.055	0.174	0.9	0.123	0.922
BAD	RAF1	9940.ENSOARP00000006724	9940.ENSOARP00000016772	0	0	0	0	0	0.406	0.901	0.112	0.943
C9orf72	RAB8A	9940.ENSOARP00000015747	9940.ENSOARP00000000637	0	0	0	0	0	0.142	0.9	0.244	0.929
C9orf72	RAB39B	9940.ENSOARP00000015747	9940.ENSOARP00000003927	0	0	0	0	0	0.269	0.9	0.577	0.966
C9orf72	ULK1	9940.ENSOARP00000015747	9940.ENSOARP00000014484	0	0	0	0	0	0.484	0.9	0.413	0.967
C9orf72	SMCR8	9940.ENSOARP00000015747	9940.ENSOARP00000019978	0	0	0	0	0	0.88	0.8	0.876	0.996
CAMKK2	PRKAA2	9940.ENSOARP00000016084	9940.ENSOARP00000008427	0	0	0	0.623	0	0.273	0.903	0.118	0.932
CAMKK2	STK11	9940.ENSOARP00000016084	9940.ENSOARP00000012048	0	0	0.096	0.685	0	0.229	0.901	0.238	0.94
CTSB	CTSD	9940.ENSOARP00000016378	9940.ENSOARP00000004202	0	0	0	0	0.382	0.143	0.679	0.865	0.974
CTSD	LAMP1	9940.ENSOARP00000004202	9940.ENSOARP00000008813	0	0	0	0	0.119	0.336	0	0.916	0.947
DDIT4	TSC1	9940.ENSOARP00000007668	9940.ENSOARP00000006072	0	0	0	0	0.087	0	0.9	0.264	0.926
EIF2AK3	EIF2AK4	9940.ENSOARP00000022328	9940.ENSOARP00000021586	0	0	0	0.581	0.156	0	0.922	0.235	0.945
HRAS	MAPK9	9940.ENSOARP00000007895	9940.ENSOARP00000001736	0	0	0	0	0.078	0.195	0.91	0.072	0.93
HRAS	PIK3R3	9940.ENSOARP00000007895	9940.ENSOARP00000002301	0	0	0	0	0	0.143	0.922	0.189	0.941
HRAS	PIK3R1	9940.ENSOARP00000007895	9940.ENSOARP00000006294	0	0	0	0	0	0.143	0.922	0.069	0.933
HRAS	PIK3CB	9940.ENSOARP00000007895	9940.ENSOARP00000007773	0	0	0	0	0.055	0.269	0.922	0.1	0.945
HRAS	RAF1	9940.ENSOARP00000007895	9940.ENSOARP00000016772	0	0	0	0	0.068	0.453	0.925	0.171	0.964
IRS2	PRKCD	9940.ENSOARP00000006320	9940.ENSOARP00000000139	0	0	0	0	0	0.131	0.903	0	0.912
IRS2	MAPK9	9940.ENSOARP00000006320	9940.ENSOARP00000001736	0	0	0	0	0	0.103	0.9	0.11	0.913
IRS2	PIK3R3	9940.ENSOARP00000006320	9940.ENSOARP00000002301	0	0	0	0	0	0.473	0.932	0.36	0.975
IRS2	PIK3R1	9940.ENSOARP00000006320	9940.ENSOARP00000006294	0	0	0	0	0	0.577	0.932	0.206	0.975
IRS2	PIK3CB	9940.ENSOARP00000006320	9940.ENSOARP00000007773	0	0	0	0	0.063	0.31	0.932	0.15	0.958
MAPK9	PRKCD	9940.ENSOARP00000001736	9940.ENSOARP00000000139	0	0	0.111	0.592	0	0.104	0.9	0	0.913
MAPK9	PRKCQ	9940.ENSOARP00000001736	9940.ENSOARP00000014194	0	0	0.104	0.603	0	0.104	0.9	0	0.912
MAPK9	TRAF6	9940.ENSOARP00000001736	9940.ENSOARP00000020492	0	0	0	0	0.051	0.091	0.908	0.316	0.938
MRAS	PIK3R3	9940.ENSOARP00000007989	9940.ENSOARP00000002301	0	0	0	0	0	0.103	0.916	0.069	0.924
MRAS	PIK3R1	9940.ENSOARP00000007989	9940.ENSOARP00000006294	0	0	0	0	0	0.103	0.916	0.225	0.936
MRAS	PIK3CB	9940.ENSOARP00000007989	9940.ENSOARP00000007773	0	0	0	0	0.063	0.512	0.913	0.233	0.965
MRAS	RAF1	9940.ENSOARP00000007989	9940.ENSOARP00000016772	0	0	0	0	0.068	0.277	0.925	0.171	0.952
PIK3C3	PIK3R3	9940.ENSOARP00000005563	9940.ENSOARP00000002301	0	0	0	0	0	0	0.922	0.099	0.927
PIK3C3	PIK3R1	9940.ENSOARP00000005563	9940.ENSOARP00000006294	0	0	0	0	0	0	0.948	0.267	0.96
PIK3C3	UVRAG	9940.ENSOARP00000005563	9940.ENSOARP00000013314	0	0	0	0	0	0.76	0.776	0.778	0.987
PIK3C3	ULK1	9940.ENSOARP00000005563	9940.ENSOARP00000014484	0	0	0	0	0	0.77	0.952	0.668	0.996
PIK3CB	PRKCD	9940.ENSOARP00000007773	9940.ENSOARP00000000139	0	0	0	0	0.053	0.098	0.9	0.306	0.932
PIK3CB	PIK3R3	9940.ENSOARP00000007773	9940.ENSOARP00000002301	0	0	0	0	0.047	0.527	0.991	0.614	0.998
PIK3CB	PIK3R1	9940.ENSOARP00000007773	9940.ENSOARP00000006294	0	0	0	0	0.047	0.771	0.991	0.766	0.999
PIK3CB	RAF1	9940.ENSOARP00000007773	9940.ENSOARP00000016772	0	0	0	0	0.048	0.098	0.907	0.168	0.924
PIK3CB	W5PVF2_SHEEP	9940.ENSOARP00000007773	9940.ENSOARP00000014435	0	0	0	0	0.047	0.779	0.916	0.645	0.992
PIK3CD	PIK3R3	9940.ENSOARP00000008226	9940.ENSOARP00000002301	0	0	0	0	0.047	0.513	0.916	0.477	0.976
PIK3CD	PIK3R1	9940.ENSOARP00000008226	9940.ENSOARP00000006294	0	0	0	0	0.047	0.904	0.916	0.477	0.995
PIK3CD	RRAS2	9940.ENSOARP00000008226	9940.ENSOARP00000007648	0	0	0	0	0.063	0.937	0.175	0.117	0.951
PIK3CD	W5PVF2_SHEEP	9940.ENSOARP00000008226	9940.ENSOARP00000014435	0	0	0	0	0.047	0.513	0.916	0.477	0.976
PIK3R1	PRKCD	9940.ENSOARP00000006294	9940.ENSOARP00000000139	0	0	0	0	0	0.042	0.9	0.241	0.92
PIK3R1	PIK3R3	9940.ENSOARP00000006294	9940.ENSOARP00000002301	0	0	0.049	0.974	0	0.529	0.969	0.414	0.99
PIK3R1	RAF1	9940.ENSOARP00000006294	9940.ENSOARP00000016772	0	0	0	0	0	0.159	0.908	0.129	0.926
PIK3R3	PRKCD	9940.ENSOARP00000002301	9940.ENSOARP00000000139	0	0	0	0	0	0.042	0.9	0.104	0.906
PIK3R3	RAF1	9940.ENSOARP00000002301	9940.ENSOARP00000016772	0	0	0	0	0	0.121	0.908	0.087	0.919
PRKAA2	TSC1	9940.ENSOARP00000008427	9940.ENSOARP00000006072	0	0	0	0	0	0.103	0.948	0.301	0.965
PRKAA2	PRKACB	9940.ENSOARP00000008427	9940.ENSOARP00000014812	0	0	0.113	0.703	0.111	0.109	0.9	0.061	0.922
PRKAA2	STK11	9940.ENSOARP00000008427	9940.ENSOARP00000012048	0	0	0	0.685	0	0.483	0.948	0.265	0.978
PRKACB	RPS6KB2	9940.ENSOARP00000014812	9940.ENSOARP00000012615	0	0	0.079	0.858	0.057	0.274	0.9	0.06	0.929
PRKACB	ULK1	9940.ENSOARP00000014812	9940.ENSOARP00000014484	0	0	0	0.672	0	0.065	0.9	0	0.902
PRKACB	RAF1	9940.ENSOARP00000014812	9940.ENSOARP00000016772	0	0	0	0.58	0.048	0.103	0.904	0.074	0.914
PRKCD	PRKCQ	9940.ENSOARP00000000139	9940.ENSOARP00000014194	0	0	0.056	0.967	0	0.107	0.905	0.046	0.913
PRKCD	RAF1	9940.ENSOARP00000000139	9940.ENSOARP00000016772	0	0	0	0.579	0	0.103	0.906	0.087	0.916
PRKCQ	RAF1	9940.ENSOARP00000014194	9940.ENSOARP00000016772	0	0	0	0.579	0	0.103	0.906	0.063	0.914
RAB39B	RAB8A	9940.ENSOARP00000003927	9940.ENSOARP00000000637	0	0	0.08	0.913	0.064	0	0.9	0.207	0.922
RAB39B	SMCR8	9940.ENSOARP00000003927	9940.ENSOARP00000019978	0	0	0	0	0	0.103	0.9	0.707	0.971
RAB8A	SMCR8	9940.ENSOARP00000000637	9940.ENSOARP00000019978	0	0	0	0	0	0.101	0.9	0.582	0.959
RAF1	RRAS2	9940.ENSOARP00000016772	9940.ENSOARP00000007648	0	0	0	0	0.068	0.277	0.921	0.129	0.947
RRAGC	RRAGD	9940.ENSOARP00000021428	9940.ENSOARP00000013643	0	0	0.051	0.979	0	0.77	0.965	0.342	0.994
SMCR8	TBK1	9940.ENSOARP00000019978	9940.ENSOARP00000003587	0	0	0	0	0.055	0.098	0.9	0.171	0.919
SMCR8	ULK1	9940.ENSOARP00000019978	9940.ENSOARP00000014484	0	0	0	0	0.047	0.145	0.9	0.468	0.95
SQSTM1	TRAF6	9940.ENSOARP00000002847	9940.ENSOARP00000020492	0	0	0	0	0	0.787	0.904	0.762	0.994
TBK1	TRAF6	9940.ENSOARP00000003587	9940.ENSOARP00000020492	0	0	0	0	0.101	0.937	0.245	0.817	0.991
TRAF6	ULK1	9940.ENSOARP00000020492	9940.ENSOARP00000014484	0	0	0	0	0	0.269	0.909	0.118	0.936
