# Supplementary material for: MiR-1 mediates autophagy via ATG14 in sheep Leydig cells infected with Brucella melitensis strain BA0711
Source: Front Vet Sci. 2026 Jun 16;13:1809720. doi: 10.3389/fvets.2026.1809720 (PMC13314496; doi:10.3389/fvets.2026.1809720)
Supplement: SUPPLEMENTARY TABLE S3 — RT-qPCR primers of DEGs. [file Table_3.XLSX]

## Sheet: Table S1
Table S3. RT-qPCR primers of DEGs
Genes	Forward primer (5′–3′)	Reverse primer (5′–3′)
GAPDH	CTGCCGCCTGGAGAAACCTG	AGAGTGAGTGTCGCTGTTGAAGTC
ULK1	TGCTTTGTCGTCACCGTCGAG	GTCCAGGAGCCGCTGCTTATC
ATG13	CTGTGGTGACGGACACTCTG	GGGGACCATTAGCTGGTGAG
ATG14	AAAGACTGGTGCGAGAGATCC	ATCATCACAGACCCATCGCC
PIK3C3	TCCTTGATGGTGGATGCAAAC	ACTGGGCAAACTTGTGAATCTG
ATG5	AGTTGCTCCTGAAGTGCCAAA	GCCTTCCTTCCACCTGCTAT
ATG16L2	GCAATATCCGCCAGGTGTTC	ATAGCTTCTGTCTGGGCTGA
