# Supplementary material for: MiR-1 mediates autophagy via ATG14 in sheep Leydig cells infected with Brucella melitensis strain BA0711
Source: Front Vet Sci. 2026 Jun 16;13:1809720. doi: 10.3389/fvets.2026.1809720 (PMC13314496; doi:10.3389/fvets.2026.1809720)
Supplement: SUPPLEMENTARY TABLE S4 — RT-qPCR primers of miRNAs. [file Table_4.XLSX]

## Sheet: Table S2
Table S4. RT-qPCR primers of miRNAs
Genes	Forward primer (5′–3′)	Reverse primer (5′–3′)
U6	GCTTCGGCAGCACATATACTAAAAT	CGCTTCACGAATTTGCGTGTCAT
miR-1	GGGGCTGGAATGTAAAGAAGT	GTGCGTGTCGTGGAGTCG
miR-222	GGGGTCTCAGTAGCCAGTGT	GTGCGTGTCGTGGAGTCG
miR-592	GGGGTTGTGTCAATATGCGA	GTGCGTGTCGTGGAGTCG
miR-93	GCCAAAGTGCTGTTCGTGC	GTGCGTGTCGTGGAGTCG
