# Supplementary material for: MiR-1 mediates autophagy via ATG14 in sheep Leydig cells infected with Brucella melitensis strain BA0711
Source: Front Vet Sci. 2026 Jun 16;13:1809720. doi: 10.3389/fvets.2026.1809720 (PMC13314496; doi:10.3389/fvets.2026.1809720)
Supplement: SUPPLEMENTARY TABLE S5 — Reverse transcription primers of miRNAs. [file Table_5.XLSX]

## Sheet: Table S3
Table S5. Reverse transcription primers of miRNAs
miRNAs	Reverse transcription primer (5′–3′)
U6	CGCTTCACGAATTTGCGTGTCAT
miR-1	GTCGTATCCAGTGCGTGTCGTGGAGTCGGCAATTGCACTGGATACGACATACAT
miR-222	GTCGTATCCAGTGCGTGTCGTGGAGTCGGCAATTGCACTGGATACGACGGATCT
miR-592	GTCGTATCCAGTGCGTGTCGTGGAGTCGGCAATTGCACTGGATACGACACATCA
miR-93	GTCGTATCCAGTGCGTGTCGTGGAGTCGGCAATTGCACTGGATACGACACACTACC
