# Supplementary material for: MiR-1 mediates autophagy via ATG14 in sheep Leydig cells infected with Brucella melitensis strain BA0711
Source: Front Vet Sci. 2026 Jun 16;13:1809720. doi: 10.3389/fvets.2026.1809720 (PMC13314496; doi:10.3389/fvets.2026.1809720)
Supplement: SUPPLEMENTARY TABLE S6 — Sequence of miRNA mimics and inhibitor. [file Table_6.XLSX]

## Sheet: Table S4
Table S6. Sequence of miRNA mimics and inhibitor
Item	Sense (5′–3′)	Antisense (5′–3′)
miR-1-z mimics	UGGAAUGUAAAGAAGUAUGUAU	ACAUACUUCUUUACAUUCCAUU
miR-222-x mimics	CUCAGUAGCCAGUGUAGAUCC	AUCUACACUGGCUACUGAGUU
miR-592-x mimics	UUGUGUCAAUAUGCGAUGAUGU	AUCAUCGCAUAUUGACACAAUU
miR-1-z inhibitor	AUACAUACUUCUUUACAUUCCA	—
miR-222-x inhibitor	GGAUCUACACUGGCUACUGAG	—
miR-592-x inhibitor	ACAUCAUCGCAUAUUGACACAA	—
mimics NC	UUCUCCGAACGUGUCACGUTT	ACGUGACACGUUCGGAGAATT
inhibitor NC	CAGUACUUUUGUGUAGUACAA	—
Note:The scrambled mimic negative control (NC) and inhibitor NC are labeled with CY3 and FAM, respectively.
