# Supplementary material for: MiR-1 mediates autophagy via ATG14 in sheep Leydig cells infected with Brucella melitensis strain BA0711
Source: Front Vet Sci. 2026 Jun 16;13:1809720. doi: 10.3389/fvets.2026.1809720 (PMC13314496; doi:10.3389/fvets.2026.1809720)
Supplement: SUPPLEMENTARY TABLE S7 — Immune-related pathways enriched by the DEGs in CK vs EBA12. [file Table_7.XLSX]

## Sheet: Table S5
Table S7. Immune-related pathways enriched by the DEGs in CK vs EBA12
ID	Pathway	DEGs Sum	DEGs	P value
ko04015	Rap1 signaling pathway	89	ncbi_443095(FGF7);ncbi_443346(LPAR1);ncbi_443318(IGF1);ncbi_100642180(FGF5);ncbi_443371(KITLG);ncbi_443087(KDR);ncbi_780504(KIT);ncbi_101123247(PIK3R3);ncbi_101120709(VAV3);ncbi_101118910(MAGI3);ncbi_101115414(EFNA3);ncbi_101114407(P2RY1);ncbi_101109759(PIK3CB);ncbi_101110290(MRAS);ncbi_101113058(DOCK4);ncbi_443431(INSR);ncbi_101114608(FGF22);ncbi_101115792(EFNA5);ncbi_101106012(PDGFRA);ncbi_4972…	5.26708e-06
ko04150	mTOR signaling pathway	70	ncbi_443318(IGF1);ncbi_100127210(PRKAA2);ncbi_100302070(RRAGC);ncbi_100135698(TNFRSF1A);ncbi_100126577(WNT2);ncbi_101120647(LPIN1);ncbi_101123247(PIK3R3);ncbi_101111239(LAMTOR5);ncbi_101102025(ATP6V1A);ncbi_101109759(PIK3CB);ncbi_494439(ATP6V1B2);ncbi_780482(FZD3);ncbi_101108549(STRADB);ncbi_101107683(ATP6V1B1);ncbi_443431(INSR);ncbi_101117245(STK11);ncbi_101102732(SOS2);ncbi_101107709(SGK1);ncbi…	7.25384e-06
ko04310	Wnt signaling pathway	73	ncbi_443421(TP53);ncbi_443447(MYC);ncbi_443242(BAMBI);ncbi_100126577(WNT2);ncbi_443219(JUN);ncbi_101108785(PRKACB);ncbi_101115429(PPP3CC);ncbi_101122000(INVS);ncbi_780482(FZD3);ncbi_101109259(WIF1);ncbi_101110136(EP300);ncbi_101107858(SFRP4);ncbi_443453(CAMK2A);ncbi_780521(LEF1);ncbi_101123633(DKK2);ncbi_101116995(RSPO3);ncbi_101117599(DVL2);ncbi_101116924(CTNNBIP1);ncbi_101116245(CACYBP);ncbi_10…	7.96658e-06
ko04115	p53 signaling pathway	40	ncbi_443421(TP53);ncbi_443318(IGF1);ncbi_100216432(CDK1);ncbi_100216433(CDK2);ncbi_100286737(IGFBP3);ncbi_100302083(CDKN1A);ncbi_100381267(SERPINE1);ncbi_101119213(CCNG1);ncbi_101110288(ZMAT3);ncbi_100135699(APAF1);ncbi_101110594(CCNG2);ncbi_101115712(CCNB2);ncbi_101115970(SESN1);ncbi_101103494(GORAB);ncbi_101111116(SIAH1);ncbi_101116344(DDB2);ncbi_101111403(CHEK1);ncbi_101105532(CHEK2);ncbi_1011…	2.00201e-05
ko04140	Autophagy - animal	61	ncbi_100127210(PRKAA2);ncbi_100302063(RAB8A);ncbi_100302070(RRAGC);ncbi_100135450(SQSTM1);ncbi_780470(CTSB);ncbi_101123247(PIK3R3);ncbi_101108002(ATG4C);ncbi_101108785(PRKACB);ncbi_101109759(PIK3CB);ncbi_101110290(MRAS);ncbi_101122499(STX17);ncbi_100913171(ATG9A);ncbi_101110042(EIF2AK3);ncbi_101112968(ATG101);ncbi_101117245(STK11);ncbi_101107358(EIF2AK4);ncbi_101120176(SMCR8);ncbi_101115978(RAB7B…	7.01737e-05
ko04668	TNF signaling pathway	52	ncbi_443406(IL6);ncbi_443460(PTGS2);ncbi_443056(IL15);ncbi_443136(IRF1);ncbi_443498(EDN1);ncbi_443116(MMP14);ncbi_100135698(TNFRSF1A);ncbi_101123247(PIK3R3);ncbi_443219(JUN);ncbi_101113636(LOC101113636);ncbi_101109759(PIK3CB);ncbi_101122077(TRAF1);ncbi_101113586(CREB3L3);ncbi_101104661(LOC101104661);ncbi_101121018(MAP3K5);ncbi_101120093(LOC101120093);ncbi_101115047(MAP2K6);ncbi_443277(CEBPB);ncbi…	0.000315376
ko04010	MAPK signaling pathway	107	ncbi_443095(FGF7);ncbi_443325(IGF2);ncbi_443421(TP53);ncbi_443447(MYC);ncbi_443318(IGF1);ncbi_100286738(MEF2C);ncbi_678682(MYD88);ncbi_100135698(TNFRSF1A);ncbi_100642180(FGF5);ncbi_100913152(HSPA1A);ncbi_443371(KITLG);ncbi_443087(KDR);ncbi_780504(KIT);ncbi_443219(JUN);ncbi_101108785(PRKACB);ncbi_101115414(EFNA3);ncbi_101117036(MAP3K13);ncbi_101110290(MRAS);ncbi_101115429(PPP3CC);ncbi_101121162(PT…	0.000597082
ko04014	Ras signaling pathway	87	ncbi_443095(FGF7);ncbi_443325(IGF2);ncbi_443318(IGF1);ncbi_100642180(FGF5);ncbi_443371(KITLG);ncbi_443087(KDR);ncbi_780504(KIT);ncbi_101123247(PIK3R3);ncbi_101108785(PRKACB);ncbi_101115414(EFNA3);ncbi_101109759(PIK3CB);ncbi_101110290(MRAS);ncbi_101118600(REL);ncbi_101103799(PLA2G6);ncbi_443431(INSR);ncbi_101114608(FGF22);ncbi_101115792(EFNA5);ncbi_101119561(PLA2G12A);ncbi_101106012(PDGFRA);ncbi_1…	0.000837683
ko04012	ErbB signaling pathway	36	ncbi_443419(STAT5A);ncbi_443447(MYC);ncbi_100302083(CDKN1A);ncbi_101123247(PIK3R3);ncbi_443219(JUN);ncbi_101109759(PIK3CB);ncbi_443453(CAMK2A);ncbi_101102732(SOS2);ncbi_101110241(SHC4);ncbi_101121455(PIK3R1);ncbi_101112165(GAB1);ncbi_101103190(RAF1);ncbi_780444(BAD);ncbi_101107438(BRAF);ncbi_101118865(SOS1);ncbi_101121348(NRG2);ncbi_780519(ERBB2);ncbi_101110391(PAK3);ncbi_101104357(HRAS);ncbi_101…	0.00158602
ko04142	Lysosome	53	ncbi_443003(ATP6V0C);ncbi_100145858(NAGA);ncbi_100307047(SMPD1);ncbi_100820744(ACP5);ncbi_780470(CTSB);ncbi_101114221(ATP6V0B);ncbi_101104057(ATP6V0A4);ncbi_101121931(MCOLN1);ncbi_101115363(DMXL1);ncbi_101105079(DMXL2);ncbi_100037669(NPC2);ncbi_101117768(NCOA7);ncbi_101113504(ATP6V1H);ncbi_101102500(CD68);ncbi_101123476(ATP6V0A1);ncbi_101110428(GGA3);ncbi_101116858(TPP1);ncbi_101112162(LOC1011121…	0.00364523
ko04390	Hippo signaling pathway	58	ncbi_443447(MYC);ncbi_443502(BMP4);ncbi_100127220(SNAI2);ncbi_100381267(SERPINE1);ncbi_100126577(WNT2);ncbi_101103793(BMPR2);ncbi_443175(BMP7);ncbi_780482(FZD3);ncbi_101115522(ID2);ncbi_780521(LEF1);ncbi_101102148(PPP2R2C);ncbi_554323(TGFB3);ncbi_101117599(DVL2);ncbi_101123390(BIRC5);ncbi_554322(TGFB2);ncbi_101108587(TP53BP2);ncbi_101114893(PARD6A);ncbi_101107995(NF2);ncbi_101109745(WNT5A);ncbi_1…	0.00464415
ko04151	PI3K-Akt signaling pathway	125	ncbi_443058(SPP1);ncbi_443095(FGF7);ncbi_443325(IGF2);ncbi_443333(GHR);ncbi_443346(LPAR1);ncbi_443363(IFNAR2);ncbi_443406(IL6);ncbi_443421(TP53);ncbi_443447(MYC);ncbi_443318(IGF1);ncbi_443341(IL7);ncbi_554262(TLR2);ncbi_100127210(PRKAA2);ncbi_443209(ITGB6);ncbi_554263(TLR4);ncbi_100216433(CDK2);ncbi_100302083(CDKN1A);ncbi_100642180(FGF5);ncbi_443371(KITLG);ncbi_100913151(FOXO3);ncbi_443087(KDR);n…	0.00472476
ko04152	AMPK signaling pathway	47	ncbi_443193(CPT1B);ncbi_443434(CPT1A);ncbi_443318(IGF1);ncbi_443347(CFTR);ncbi_100127208(SCD5);ncbi_100127210(PRKAA2);ncbi_100169699(LIPE);ncbi_100302063(RAB8A);ncbi_100913151(FOXO3);ncbi_101111848(ADIPOQ);ncbi_101123247(PIK3R3);ncbi_101109759(PIK3CB);ncbi_101108549(STRADB);ncbi_443489(PFKM);ncbi_101116044(ADIPOR2);ncbi_443431(INSR);ncbi_101103562(RAB11B);ncbi_101113586(CREB3L3);ncbi_101117245(ST…	0.00474685
ko04625	C-type lectin receptor signaling pathway	41	ncbi_443406(IL6);ncbi_443460(PTGS2);ncbi_443136(IRF1);ncbi_100307049(STAT1);ncbi_101123247(PIK3R3);ncbi_443219(JUN);ncbi_101109759(PIK3CB);ncbi_101110290(MRAS);ncbi_101115429(PPP3CC);ncbi_101108211(STAT2);ncbi_101113317(ITPR2);ncbi_101107699(NLRP3);ncbi_101117607(NFATC3);ncbi_101116338(CALM3);ncbi_101117190(ARHGEF12);ncbi_101121455(PIK3R1);ncbi_101107639(PRKCD);ncbi_101103190(RAF1);ncbi_101107334…	0.00504331
ko04621	NOD-like receptor signaling pathway	67	ncbi_443363(IFNAR2);ncbi_443406(IL6);ncbi_100037693(TRPM7);ncbi_554263(TLR4);ncbi_678682(MYD88);ncbi_100307049(STAT1);ncbi_780470(CTSB);ncbi_443219(JUN);ncbi_101112936(LOC101112936);ncbi_101108211(STAT2);ncbi_101113317(ITPR2);ncbi_101102721(NOD1);ncbi_101107699(NLRP3);ncbi_101116050(STING1);ncbi_101104661(LOC101104661);ncbi_101113070(ANTXR2);ncbi_101120093(LOC101120093);ncbi_101110526(MFN2);ncbi_…	0.00509928
ko04064	NF-kappa B signaling pathway	42	ncbi_443460(PTGS2);ncbi_554263(TLR4);ncbi_100302103(LYN);ncbi_678682(MYD88);ncbi_100135698(TNFRSF1A);ncbi_101113636(LOC101113636);ncbi_101122077(TRAF1);ncbi_101107257(RIGI);ncbi_101104661(LOC101104661);ncbi_101108235(LY96);ncbi_443232(CD40);ncbi_101122820(LTB);ncbi_101111241(BLNK);ncbi_101118670(EDA2R);ncbi_101106914(CFLAR);ncbi_101113426(PRKCQ);ncbi_100885762(GADD45G);ncbi_101122873(TRIM25);ncbi…	0.00606388
ko04066	HIF-1 signaling pathway	43	ncbi_443406(IL6);ncbi_443318(IGF1);ncbi_443498(EDN1);ncbi_554263(TLR4);ncbi_100216440(PGK1);ncbi_100302083(CDKN1A);ncbi_100381267(SERPINE1);ncbi_101123247(PIK3R3);ncbi_100885768(TFRC);ncbi_101109759(PIK3CB);ncbi_101113205(PDK1);ncbi_443489(PFKM);ncbi_101110136(EP300);ncbi_443431(INSR);ncbi_443453(CAMK2A);ncbi_101112907(IFNGR1);ncbi_497271(ANGPT1);ncbi_101121455(PIK3R1);ncbi_101117367(EGLN3);ncbi_…	0.00860973
ko04068	FoxO signaling pathway	49	ncbi_443406(IL6);ncbi_443318(IGF1);ncbi_100127210(PRKAA2);ncbi_100216433(CDK2);ncbi_100302083(CDKN1A);ncbi_100913151(FOXO3);ncbi_101123247(PIK3R3);ncbi_101115839(S1PR1);ncbi_101114153(TNFSF10);ncbi_101109759(PIK3CB);ncbi_101113718(FBXO25);ncbi_101110136(EP300);ncbi_443431(INSR);ncbi_101117245(STK11);ncbi_101110594(CCNG2);ncbi_101102732(SOS2);ncbi_101115712(CCNB2);ncbi_554323(TGFB3);ncbi_101107709…	0.00907436
ko04330	Notch signaling pathway	25	ncbi_101119343(HEYL);ncbi_101103438(APH1A);ncbi_101110136(EP300);ncbi_780478(DLL4);ncbi_100271925(HEY2);ncbi_101111557(HEY1);ncbi_101117599(DVL2);ncbi_101105893(CIR1);ncbi_101119558(MAML1);ncbi_101107283(TLE3);ncbi_101111553(APH1B);ncbi_101102488(PSEN1);ncbi_101116337(DLL3);ncbi_101119106(DTX3L);ncbi_105605912(JAG2);ncbi_101111324(NOTCH4);ncbi_101116532(DTX2);ncbi_101123600(CREBBP);ncbi_101110740…	0.0117851
ko04662	B cell receptor signaling pathway	28	ncbi_100302103(LYN);ncbi_101123247(PIK3R3);ncbi_443219(JUN);ncbi_101120709(VAV3);ncbi_101109759(PIK3CB);ncbi_101115429(PPP3CC);ncbi_101108643(PTPN6);ncbi_101110675(DAPP1);ncbi_101102732(SOS2);ncbi_101117607(NFATC3);ncbi_101121455(PIK3R1);ncbi_101103190(RAF1);ncbi_101118312(NFKBIE);ncbi_101111241(BLNK);ncbi_101118865(SOS1);ncbi_101119239(NFATC2);ncbi_101116274(MALT1);ncbi_101102191(RELA);ncbi_1011…	0.0270021
ko04350	TGF-beta signaling pathway	34	ncbi_443304(ACVR2A);ncbi_443447(MYC);ncbi_443524(INHBA);ncbi_443242(BAMBI);ncbi_443502(BMP4);ncbi_443323(FST);ncbi_101103793(BMPR2);ncbi_443175(BMP7);ncbi_101115522(ID2);ncbi_101121588(INHBE);ncbi_101110136(EP300);ncbi_101103068(SMAD6);ncbi_554323(TGFB3);ncbi_554322(TGFB2);ncbi_443156(ACVR2B);ncbi_101102396(GREM1);ncbi_101117081(NEO1);ncbi_101113702(RGMA);ncbi_443174(BMP6);ncbi_101122061(ID4);ncb…	0.0332995
ko04660	T cell receptor signaling pathway	38	ncbi_443040(CTLA4);ncbi_443436(CD247);ncbi_101123247(PIK3R3);ncbi_443219(JUN);ncbi_101120709(VAV3);ncbi_101109759(PIK3CB);ncbi_101115429(PPP3CC);ncbi_101108643(PTPN6);ncbi_101105504(RASGRP1);ncbi_101102732(SOS2);ncbi_101117607(NFATC3);ncbi_101121455(PIK3R1);ncbi_101103190(RAF1);ncbi_101118312(NFKBIE);ncbi_101113426(PRKCQ);ncbi_101118865(SOS1);ncbi_101119239(NFATC2);ncbi_101116274(MALT1);ncbi_1011…	0.0458691
